# Supplementary material for: Exome sequencing of hepatocellular carcinoma in lemurs identifies potential cancer drivers: A pilot study
Source: Evol Med Public Health. 2022 Apr 29;10(1):221–30. doi: 10.1093/emph/eoac016 (PMC9086584; doi:10.1093/emph/eoac016)
Supplement: eoac016_Supplementary_Data [file eoac016_supplementary_data.zip › Supplemental_Tables.xlsx]

## Sheet: Table S1
Supplemental Table 1: Coverage of all known lemur genes in each tumor and matched normal sample.
GeneID	GeneName	S10	S11	S2	S3	S4	S5	S6	S7	S8	S9			Key	Normal	Tumor
ENSMICG00000000003	ECPAS	Yes	Yes	Yes	Yes	Yes	Yes	Yes	Yes	Yes	Yes			Bastet	S8	S3
ENSMICG00000000005	KCNN1	Yes	Yes	Yes	Yes	Yes	Yes	Yes	Yes	Yes	Yes			Hannibal	S10	S5
ENSMICG00000000006	POLK	Yes	Yes	Yes	Yes	Yes	Yes	Yes	Yes	Yes	Yes			Hopi	S9	S4
ENSMICG00000000008	HAUS7	Yes	Yes	Yes	Yes	Yes	Yes	Yes	Yes	Yes	Yes			Rooney	S7	S2
ENSMICG00000000009	BGN	Yes	Yes	Yes	Yes	Yes	Yes	Yes	Yes	Yes	Yes			Tahpenes	S11	S6
ENSMICG00000000010	ATP2B3	Yes	Yes	Yes	Yes	Yes	Yes	Yes	Yes	Yes	Yes
ENSMICG00000000014	ENSMICG00000000014	Yes	Yes	Yes	Yes	Yes	Yes	Yes	Yes	Yes	Yes
ENSMICG00000000016	LZTS2	Yes	Yes	Yes	Yes	Yes	Yes	Yes	Yes	Yes	Yes
ENSMICG00000000017	PDZD7	Yes	Yes	Yes	Yes	Yes	Yes	Yes	Yes	Yes	Yes
ENSMICG00000000018	SFXN3	Yes	Yes	Yes	Yes	Yes	Yes	Yes	Yes	Yes	Yes
ENSMICG00000000020	TLX1	Yes	Yes	Yes	Yes	Yes	Yes	Yes	Yes	Yes	Yes
ENSMICG00000000023	KAT6B	Yes	Yes	Yes	Yes	Yes	Yes	Yes	Yes	Yes	Yes
ENSMICG00000000025	NFATC2	Yes	Yes	Yes	Yes	Yes	Yes	Yes	Yes	Yes	Yes
ENSMICG00000000026	ATP9A	Yes	Yes	Yes	Yes	Yes	Yes	Yes	Yes	Yes	Yes
ENSMICG00000000027	SALL4	Yes	Yes	Yes	Yes	Yes	Yes	Yes	Yes	Yes	Yes
ENSMICG00000000028	PPARD	Yes	Yes	Yes	Yes	Yes	Yes	Yes	Yes	Yes	Yes
ENSMICG00000000029	TULP1	Yes	Yes	Yes	Yes	Yes	Yes	Yes	Yes	Yes	Yes
ENSMICG00000000030	SLC1A5	Yes	Yes	Yes	Yes	Yes	Yes	Yes	Yes	Yes	Yes
ENSMICG00000000032	GABRA5	Yes	Yes	Yes	Yes	Yes	Yes	Yes	Yes	Yes	Yes
ENSMICG00000000033	GABRG3	Yes	Yes	Yes	Yes	Yes	Yes	Yes	Yes	Yes	Yes
ENSMICG00000000034	OCA2	Yes	Yes	Yes	Yes	Yes	Yes	Yes	Yes	Yes	Yes
ENSMICG00000000035	ZNF608	Yes	Yes	Yes	Yes	Yes	Yes	Yes	Yes	Yes	Yes
ENSMICG00000000037	FCRLA	Yes	Yes	Yes	Yes	Yes	Yes	Yes	Yes	Yes	Yes
ENSMICG00000000038	ATF6	Yes	Yes	Yes	Yes	Yes	Yes	Yes	Yes	Yes	Yes
ENSMICG00000000039	TDP2	Yes	Yes	Yes	Yes	Yes	Yes	Yes	Yes	Yes	Yes
ENSMICG00000000040	OLFML2B	Yes	Yes	Yes	Yes	Yes	Yes	Yes	Yes	Yes	Yes
ENSMICG00000000041	ACOT13	Yes	Yes	Yes	Yes	Yes	Yes	Yes	Yes	No	Yes
ENSMICG00000000042	ZNF7	Yes	Yes	Yes	Yes	Yes	Yes	Yes	Yes	Yes	Yes
ENSMICG00000000044	ZNF516	Yes	Yes	Yes	Yes	Yes	Yes	Yes	Yes	Yes	Yes
ENSMICG00000000045	ENSMICG00000000045	Yes	Yes	Yes	Yes	Yes	Yes	Yes	Yes	Yes	Yes
ENSMICG00000000046	SPATA46	Yes	Yes	Yes	Yes	Yes	Yes	Yes	Yes	Yes	Yes
ENSMICG00000000048	SH2D1B	Yes	Yes	Yes	Yes	Yes	Yes	Yes	Yes	Yes	Yes
ENSMICG00000000049	DPP8	Yes	Yes	Yes	Yes	Yes	Yes	Yes	Yes	Yes	Yes
ENSMICG00000000050	UBASH3A	Yes	Yes	Yes	Yes	Yes	Yes	Yes	Yes	Yes	Yes
ENSMICG00000000051	RSPH1	Yes	Yes	Yes	Yes	Yes	Yes	Yes	Yes	Yes	Yes
ENSMICG00000000052	DSTYK	Yes	Yes	Yes	Yes	Yes	Yes	Yes	Yes	Yes	Yes
ENSMICG00000000053	SLC37A1	Yes	Yes	Yes	Yes	Yes	Yes	Yes	Yes	Yes	Yes
ENSMICG00000000054	TMCC2	Yes	Yes	Yes	Yes	Yes	Yes	Yes	Yes	Yes	Yes
ENSMICG00000000056	NUAK2	Yes	Yes	Yes	Yes	Yes	Yes	Yes	Yes	Yes	Yes
ENSMICG00000000057	NMS	Yes	Yes	Yes	Yes	Yes	Yes	Yes	Yes	Yes	Yes
ENSMICG00000000058	LONRF2	Yes	Yes	Yes	Yes	Yes	Yes	Yes	Yes	Yes	Yes
ENSMICG00000000059	LEMD1	Yes	Yes	Yes	Yes	Yes	Yes	Yes	Yes	Yes	Yes
ENSMICG00000000060	CDK18	Yes	Yes	Yes	Yes	Yes	Yes	Yes	Yes	Yes	Yes
ENSMICG00000000062	ENOX2	Yes	Yes	Yes	Yes	Yes	Yes	Yes	Yes	Yes	Yes
ENSMICG00000000066	SYK	Yes	Yes	Yes	Yes	Yes	Yes	Yes	Yes	Yes	Yes
ENSMICG00000000068	ESS2	No	No	No	No	No	No	No	No	No	No
ENSMICG00000000071	ENSMICG00000000071	Yes	Yes	Yes	Yes	Yes	Yes	Yes	Yes	Yes	Yes
ENSMICG00000000074	TEX38	Yes	Yes	Yes	Yes	Yes	No	Yes	Yes	Yes	No
ENSMICG00000000075	ATPAF1	Yes	Yes	Yes	Yes	Yes	Yes	Yes	Yes	Yes	Yes
ENSMICG00000000077	SPIRE2	Yes	Yes	Yes	Yes	Yes	Yes	Yes	Yes	Yes	Yes
ENSMICG00000000078	TCF25	Yes	Yes	Yes	Yes	Yes	Yes	Yes	Yes	Yes	Yes
ENSMICG00000000079	ENSMICG00000000079	Yes	Yes	Yes	Yes	Yes	Yes	Yes	Yes	Yes	Yes
ENSMICG00000000081	CDH23	Yes	Yes	Yes	Yes	Yes	Yes	Yes	Yes	Yes	Yes
ENSMICG00000000083	PSMA6	Yes	Yes	Yes	Yes	Yes	Yes	Yes	Yes	Yes	Yes
ENSMICG00000000084	ENSMICG00000000084	Yes	Yes	Yes	No	Yes	Yes	No	Yes	No	Yes
ENSMICG00000000086	VSIR	Yes	Yes	Yes	Yes	Yes	Yes	Yes	Yes	Yes	Yes
ENSMICG00000000087	PSAP	Yes	Yes	Yes	Yes	Yes	Yes	Yes	Yes	Yes	Yes
ENSMICG00000000089	STAT2	Yes	Yes	Yes	Yes	Yes	Yes	Yes	Yes	Yes	Yes
ENSMICG00000000091	ARF5	Yes	Yes	Yes	Yes	Yes	Yes	Yes	Yes	Yes	Yes
ENSMICG00000000092	FSCN3	Yes	Yes	Yes	Yes	Yes	Yes	Yes	Yes	Yes	Yes
ENSMICG00000000093	APOF	Yes	Yes	Yes	Yes	Yes	Yes	Yes	Yes	Yes	Yes
ENSMICG00000000094	TIMELESS	Yes	Yes	Yes	Yes	Yes	Yes	Yes	Yes	Yes	Yes
ENSMICG00000000095	PAX4	Yes	Yes	Yes	Yes	Yes	Yes	Yes	Yes	Yes	Yes
ENSMICG00000000096	FKBP4	Yes	Yes	Yes	Yes	Yes	Yes	Yes	Yes	Yes	Yes
ENSMICG00000000097	SND1	Yes	Yes	Yes	Yes	Yes	Yes	Yes	Yes	Yes	Yes
ENSMICG00000000100	FOXM1	Yes	Yes	Yes	Yes	Yes	Yes	Yes	Yes	Yes	Yes
ENSMICG00000000102	LRRC4	Yes	Yes	Yes	Yes	Yes	Yes	Yes	Yes	Yes	Yes
ENSMICG00000000105	SAP130	Yes	Yes	Yes	Yes	Yes	Yes	Yes	Yes	Yes	Yes
ENSMICG00000000107	RBM28	Yes	Yes	Yes	Yes	Yes	Yes	Yes	Yes	Yes	Yes
ENSMICG00000000108	TEAD4	Yes	Yes	Yes	Yes	Yes	Yes	Yes	Yes	Yes	Yes
ENSMICG00000000109	TSPAN9	Yes	Yes	Yes	Yes	Yes	Yes	Yes	Yes	Yes	Yes
ENSMICG00000000111	IMPDH1	Yes	Yes	Yes	Yes	Yes	Yes	Yes	Yes	Yes	Yes
ENSMICG00000000112	ENSMICG00000000112	Yes	Yes	Yes	Yes	Yes	Yes	Yes	Yes	Yes	Yes
ENSMICG00000000114	FAM71F2	Yes	Yes	Yes	Yes	Yes	Yes	Yes	Yes	Yes	Yes
ENSMICG00000000116	PDIA3	Yes	Yes	Yes	Yes	Yes	Yes	Yes	Yes	Yes	Yes
ENSMICG00000000119	ENSMICG00000000119	Yes	Yes	Yes	Yes	Yes	Yes	Yes	Yes	Yes	Yes
ENSMICG00000000120	CALU	Yes	Yes	Yes	Yes	Yes	Yes	Yes	Yes	Yes	Yes
ENSMICG00000000123	CCDC136	Yes	Yes	Yes	Yes	Yes	Yes	Yes	Yes	Yes	Yes
ENSMICG00000000126	FLNC	Yes	Yes	Yes	Yes	Yes	Yes	Yes	Yes	Yes	Yes
ENSMICG00000000129	TUBB2B	Yes	Yes	Yes	Yes	Yes	Yes	Yes	Yes	Yes	Yes
ENSMICG00000000130	AFG3L2	Yes	Yes	Yes	Yes	Yes	Yes	Yes	Yes	Yes	Yes
ENSMICG00000000131	SPIRE1	Yes	Yes	Yes	Yes	Yes	Yes	Yes	Yes	Yes	Yes
ENSMICG00000000134	PHIP	Yes	Yes	Yes	Yes	Yes	Yes	Yes	Yes	Yes	Yes
ENSMICG00000000136	KCP	Yes	Yes	Yes	Yes	Yes	Yes	Yes	Yes	Yes	Yes
ENSMICG00000000138	IRF5	Yes	Yes	Yes	Yes	Yes	Yes	Yes	Yes	Yes	Yes
ENSMICG00000000140	TNPO3	Yes	Yes	Yes	Yes	Yes	Yes	Yes	Yes	Yes	Yes
ENSMICG00000000142	SLCO6A1	Yes	Yes	Yes	Yes	Yes	Yes	Yes	Yes	Yes	Yes
ENSMICG00000000143	ENSMICG00000000143	Yes	Yes	Yes	Yes	Yes	Yes	Yes	Yes	Yes	Yes
ENSMICG00000000144	ENSMICG00000000144	Yes	Yes	Yes	Yes	Yes	Yes	Yes	Yes	Yes	Yes
ENSMICG00000000145	SPNS3	Yes	Yes	Yes	Yes	Yes	Yes	Yes	Yes	Yes	Yes
ENSMICG00000000151	EPCAM	Yes	Yes	Yes	Yes	Yes	Yes	Yes	Yes	Yes	Yes
ENSMICG00000000152	MSH2	Yes	Yes	Yes	Yes	Yes	Yes	Yes	Yes	Yes	Yes
ENSMICG00000000153	COPS3	Yes	Yes	Yes	Yes	Yes	Yes	Yes	Yes	Yes	Yes
ENSMICG00000000156	ZNF511	Yes	Yes	Yes	Yes	Yes	Yes	Yes	Yes	Yes	Yes
ENSMICG00000000157	TM4SF5	Yes	Yes	Yes	Yes	Yes	Yes	Yes	Yes	Yes	Yes
ENSMICG00000000158	VMO1	Yes	Yes	Yes	Yes	Yes	Yes	Yes	Yes	Yes	Yes
ENSMICG00000000159	GLTPD2	Yes	No	Yes	No	Yes	Yes	No	No	No	No
ENSMICG00000000161	RSAD2	Yes	Yes	Yes	Yes	Yes	Yes	Yes	Yes	Yes	Yes
ENSMICG00000000163	ENSMICG00000000163	Yes	Yes	Yes	Yes	Yes	Yes	Yes	Yes	Yes	Yes
ENSMICG00000000164	HDAC4	Yes	Yes	Yes	Yes	Yes	Yes	Yes	Yes	Yes	Yes
ENSMICG00000000165	PHACTR1	Yes	Yes	Yes	Yes	Yes	Yes	Yes	Yes	Yes	Yes
ENSMICG00000000167	WDR81	Yes	Yes	Yes	Yes	Yes	Yes	Yes	Yes	Yes	Yes
ENSMICG00000000168	TBC1D7	Yes	Yes	Yes	Yes	Yes	Yes	Yes	Yes	Yes	Yes
ENSMICG00000000169	SERPINF2	Yes	Yes	Yes	Yes	Yes	Yes	Yes	Yes	Yes	Yes
ENSMICG00000000170	GFOD1	Yes	Yes	Yes	Yes	Yes	Yes	Yes	Yes	Yes	Yes
ENSMICG00000000173	SERPINF1	Yes	Yes	Yes	Yes	Yes	Yes	Yes	Yes	Yes	Yes
ENSMICG00000000174	SIRT5	Yes	Yes	Yes	Yes	Yes	Yes	Yes	Yes	Yes	Yes
ENSMICG00000000175	SMYD4	Yes	Yes	Yes	Yes	Yes	Yes	Yes	Yes	Yes	Yes
ENSMICG00000000177	ZNF623	Yes	Yes	Yes	Yes	Yes	Yes	Yes	Yes	Yes	Yes
ENSMICG00000000179	RANBP9	Yes	Yes	Yes	Yes	Yes	Yes	Yes	Yes	Yes	Yes
ENSMICG00000000183	ENSMICG00000000183	Yes	Yes	Yes	Yes	Yes	Yes	Yes	Yes	Yes	Yes
ENSMICG00000000185	SLC30A2	Yes	Yes	Yes	Yes	Yes	Yes	Yes	Yes	Yes	Yes
ENSMICG00000000187	TRIM63	Yes	Yes	Yes	Yes	Yes	Yes	Yes	Yes	Yes	Yes
ENSMICG00000000188	QSOX2	Yes	Yes	Yes	Yes	Yes	Yes	Yes	Yes	Yes	Yes
ENSMICG00000000192	ENSMICG00000000192	Yes	Yes	Yes	Yes	Yes	Yes	Yes	Yes	Yes	Yes
ENSMICG00000000193	PHEX	Yes	Yes	Yes	Yes	Yes	Yes	Yes	Yes	Yes	Yes
ENSMICG00000000197	ZFYVE27	Yes	Yes	Yes	Yes	Yes	Yes	Yes	Yes	Yes	Yes
ENSMICG00000000199	GOLGA7B	Yes	Yes	Yes	Yes	Yes	Yes	Yes	Yes	Yes	Yes
ENSMICG00000000201	CRTAC1	Yes	Yes	Yes	Yes	Yes	Yes	Yes	Yes	Yes	Yes
ENSMICG00000000202	LYAR	Yes	Yes	Yes	Yes	Yes	Yes	Yes	Yes	Yes	Yes
ENSMICG00000000206	ENSMICG00000000206	Yes	Yes	Yes	Yes	Yes	Yes	Yes	Yes	Yes	Yes
ENSMICG00000000208	R3HCC1L	Yes	Yes	Yes	Yes	Yes	Yes	Yes	Yes	Yes	Yes
ENSMICG00000000209	LOXL4	Yes	Yes	Yes	Yes	Yes	Yes	Yes	Yes	Yes	Yes
ENSMICG00000000210	PYROXD2	Yes	Yes	Yes	Yes	Yes	Yes	Yes	Yes	Yes	Yes
ENSMICG00000000211	TMEM244	Yes	Yes	Yes	Yes	Yes	Yes	Yes	Yes	Yes	Yes
ENSMICG00000000212	HPS1	Yes	Yes	Yes	Yes	Yes	Yes	Yes	Yes	Yes	Yes
ENSMICG00000000213	GMFG	Yes	Yes	Yes	Yes	Yes	Yes	Yes	Yes	Yes	Yes
ENSMICG00000000214	HPSE2	Yes	Yes	Yes	Yes	Yes	Yes	Yes	Yes	Yes	Yes
ENSMICG00000000215	ENSMICG00000000215	Yes	Yes	Yes	Yes	Yes	Yes	Yes	Yes	Yes	Yes
ENSMICG00000000217	PTX4	Yes	Yes	Yes	Yes	Yes	Yes	Yes	Yes	Yes	Yes
ENSMICG00000000219	TNFSF13B	Yes	Yes	Yes	Yes	Yes	Yes	Yes	Yes	Yes	Yes
ENSMICG00000000220	TELO2	Yes	Yes	Yes	Yes	Yes	Yes	Yes	Yes	Yes	Yes
ENSMICG00000000221	MYO16	Yes	Yes	Yes	Yes	Yes	Yes	Yes	Yes	Yes	Yes
ENSMICG00000000222	LSM4	Yes	Yes	Yes	Yes	Yes	Yes	Yes	Yes	Yes	Yes
ENSMICG00000000223	MRPS9	Yes	Yes	Yes	Yes	Yes	Yes	Yes	Yes	Yes	Yes
ENSMICG00000000226	TGFBRAP1	Yes	Yes	Yes	Yes	Yes	Yes	Yes	Yes	Yes	Yes
ENSMICG00000000227	C2orf49	Yes	Yes	Yes	Yes	Yes	Yes	Yes	Yes	Yes	Yes
ENSMICG00000000228	TMEM163	Yes	Yes	Yes	Yes	Yes	Yes	Yes	Yes	Yes	Yes
ENSMICG00000000229	FHL2	Yes	Yes	Yes	Yes	Yes	Yes	Yes	Yes	Yes	Yes
ENSMICG00000000231	NCK2	Yes	Yes	Yes	Yes	Yes	Yes	Yes	Yes	Yes	Yes
ENSMICG00000000232	NONO	Yes	Yes	Yes	Yes	Yes	Yes	Yes	Yes	Yes	Yes
ENSMICG00000000234	UXS1	Yes	Yes	Yes	Yes	Yes	Yes	Yes	Yes	Yes	Yes
ENSMICG00000000235	ITGB1BP2	Yes	Yes	Yes	Yes	Yes	Yes	Yes	Yes	Yes	Yes
ENSMICG00000000238	ENSMICG00000000238	Yes	Yes	Yes	Yes	Yes	Yes	Yes	Yes	Yes	Yes
ENSMICG00000000239	ENSMICG00000000239	Yes	Yes	Yes	Yes	Yes	Yes	Yes	Yes	Yes	Yes
ENSMICG00000000241	SCIMP	No	No	No	Yes	No	Yes	Yes	Yes	No	Yes
ENSMICG00000000245	SLC35F2	Yes	Yes	Yes	Yes	Yes	Yes	Yes	Yes	Yes	Yes
ENSMICG00000000246	EDEM1	Yes	Yes	Yes	Yes	Yes	Yes	Yes	Yes	Yes	Yes
ENSMICG00000000248	CAP1	Yes	Yes	Yes	Yes	Yes	Yes	Yes	Yes	Yes	Yes
ENSMICG00000000250	ENSMICG00000000250	Yes	Yes	Yes	Yes	Yes	Yes	Yes	Yes	Yes	Yes
ENSMICG00000000251	USP15	Yes	Yes	Yes	Yes	Yes	Yes	Yes	Yes	Yes	Yes
ENSMICG00000000252	MON2	Yes	Yes	Yes	Yes	Yes	Yes	Yes	Yes	Yes	Yes
ENSMICG00000000253	IDO1	Yes	Yes	Yes	Yes	Yes	Yes	Yes	Yes	Yes	Yes
ENSMICG00000000254	ENSMICG00000000254	Yes	Yes	Yes	Yes	Yes	Yes	Yes	Yes	Yes	Yes
ENSMICG00000000255	AARS	Yes	Yes	Yes	Yes	Yes	Yes	Yes	Yes	Yes	Yes
ENSMICG00000000256	ENSMICG00000000256	Yes	Yes	Yes	Yes	Yes	Yes	Yes	Yes	Yes	Yes
ENSMICG00000000259	DDX19A	Yes	Yes	Yes	Yes	Yes	Yes	Yes	Yes	Yes	Yes
ENSMICG00000000260	ENSMICG00000000260	Yes	Yes	Yes	Yes	Yes	Yes	Yes	Yes	Yes	Yes
ENSMICG00000000261	HDAC2	Yes	Yes	Yes	Yes	Yes	Yes	Yes	Yes	Yes	Yes
ENSMICG00000000264	GAB3	Yes	Yes	Yes	Yes	Yes	Yes	Yes	Yes	Yes	Yes
ENSMICG00000000269	ZNF672	Yes	Yes	Yes	Yes	Yes	Yes	Yes	Yes	Yes	Yes
ENSMICG00000000270	ZNF692	Yes	Yes	Yes	Yes	Yes	Yes	Yes	Yes	Yes	Yes
ENSMICG00000000271	SPAG6	Yes	Yes	Yes	Yes	Yes	Yes	Yes	Yes	Yes	Yes
ENSMICG00000000273	ZRANB1	Yes	Yes	Yes	Yes	Yes	Yes	Yes	Yes	Yes	Yes
ENSMICG00000000275	CTBP2	Yes	Yes	Yes	Yes	Yes	Yes	Yes	Yes	Yes	Yes
ENSMICG00000000276	CASK	Yes	Yes	Yes	Yes	Yes	Yes	Yes	Yes	Yes	Yes
ENSMICG00000000277	SSH1	Yes	Yes	Yes	Yes	Yes	Yes	Yes	Yes	Yes	Yes
ENSMICG00000000288	ENSMICG00000000288	Yes	Yes	Yes	Yes	Yes	Yes	Yes	Yes	Yes	Yes
ENSMICG00000000293	SV2A	Yes	Yes	Yes	Yes	Yes	Yes	Yes	Yes	Yes	Yes
ENSMICG00000000295	TMEM37	Yes	Yes	Yes	Yes	Yes	Yes	Yes	Yes	Yes	Yes
ENSMICG00000000297	SCTR	Yes	Yes	Yes	Yes	Yes	Yes	Yes	Yes	Yes	Yes
ENSMICG00000000298	MTMR11	Yes	Yes	Yes	Yes	Yes	Yes	Yes	Yes	Yes	Yes
ENSMICG00000000300	AAMDC	Yes	Yes	Yes	Yes	Yes	Yes	Yes	Yes	Yes	Yes
ENSMICG00000000301	CLPTM1L	Yes	Yes	Yes	Yes	Yes	Yes	Yes	Yes	Yes	Yes
ENSMICG00000000303	FRMD3	Yes	Yes	Yes	Yes	Yes	Yes	Yes	Yes	Yes	Yes
ENSMICG00000000306	TUBAL3	Yes	Yes	Yes	Yes	Yes	Yes	Yes	Yes	Yes	Yes
ENSMICG00000000307	RLF	Yes	Yes	Yes	Yes	Yes	Yes	Yes	Yes	Yes	Yes
ENSMICG00000000308	ZMPSTE24	Yes	Yes	Yes	Yes	Yes	Yes	Yes	Yes	Yes	Yes
ENSMICG00000000315	SHD	Yes	Yes	Yes	Yes	Yes	Yes	Yes	Yes	Yes	Yes
ENSMICG00000000316	FSD1	Yes	Yes	Yes	Yes	Yes	Yes	Yes	Yes	Yes	Yes
ENSMICG00000000317	SRD5A3	No	No	No	No	No	No	No	No	No	No
ENSMICG00000000319	TMEM165	No	No	No	No	No	No	No	No	No	No
ENSMICG00000000320	CLOCK	No	No	No	No	No	No	No	No	No	No
ENSMICG00000000322	SH3GL1	Yes	Yes	Yes	Yes	Yes	Yes	Yes	Yes	Yes	Yes
ENSMICG00000000323	CHAF1A	Yes	Yes	Yes	Yes	Yes	Yes	Yes	Yes	Yes	Yes
ENSMICG00000000325	HDGFL2	Yes	Yes	Yes	Yes	Yes	Yes	Yes	Yes	Yes	Yes
ENSMICG00000000327	ENSMICG00000000327	Yes	Yes	Yes	Yes	Yes	Yes	Yes	Yes	Yes	Yes
ENSMICG00000000328	ENSMICG00000000328	Yes	Yes	Yes	Yes	Yes	Yes	Yes	Yes	Yes	Yes
ENSMICG00000000330	MYBL2	Yes	Yes	Yes	Yes	Yes	Yes	Yes	Yes	Yes	Yes
ENSMICG00000000331	KNTC1	Yes	Yes	Yes	Yes	Yes	Yes	Yes	Yes	Yes	Yes
ENSMICG00000000332	ENSMICG00000000332	Yes	Yes	Yes	Yes	Yes	Yes	Yes	Yes	Yes	Yes
ENSMICG00000000335	ENSMICG00000000335	Yes	Yes	Yes	Yes	Yes	Yes	Yes	Yes	Yes	Yes
ENSMICG00000000336	PAX3	Yes	Yes	Yes	Yes	Yes	Yes	Yes	Yes	Yes	Yes
ENSMICG00000000339	KLF3	Yes	Yes	Yes	Yes	Yes	Yes	Yes	Yes	Yes	Yes
ENSMICG00000000340	ENSMICG00000000340	Yes	Yes	Yes	Yes	Yes	Yes	Yes	Yes	Yes	Yes
ENSMICG00000000342	TMEM9	Yes	Yes	Yes	Yes	Yes	Yes	Yes	Yes	Yes	Yes
ENSMICG00000000343	PPM1F	No	No	No	No	No	No	No	No	No	No
ENSMICG00000000345	SLC6A4	Yes	Yes	Yes	Yes	Yes	Yes	Yes	Yes	Yes	Yes
ENSMICG00000000348	BLMH	Yes	Yes	Yes	Yes	Yes	Yes	Yes	Yes	Yes	Yes
ENSMICG00000000352	SLC4A9	Yes	Yes	Yes	Yes	Yes	Yes	Yes	Yes	Yes	Yes
ENSMICG00000000353	CPT2	Yes	Yes	Yes	Yes	Yes	Yes	Yes	Yes	Yes	Yes
ENSMICG00000000354	ENSMICG00000000354	Yes	Yes	Yes	Yes	Yes	Yes	Yes	Yes	Yes	Yes
ENSMICG00000000358	ENSMICG00000000358	Yes	Yes	Yes	Yes	Yes	Yes	Yes	Yes	Yes	Yes
ENSMICG00000000360	MMRN2	Yes	Yes	Yes	Yes	Yes	Yes	Yes	Yes	Yes	Yes
ENSMICG00000000361	DLGAP4	Yes	Yes	Yes	Yes	Yes	Yes	Yes	Yes	Yes	Yes
ENSMICG00000000365	ENSMICG00000000365	Yes	Yes	Yes	Yes	Yes	Yes	Yes	Yes	Yes	Yes
ENSMICG00000000366	SCRN3	Yes	Yes	Yes	Yes	Yes	Yes	Yes	Yes	Yes	Yes
ENSMICG00000000369	GPR155	Yes	Yes	Yes	Yes	Yes	Yes	Yes	Yes	Yes	Yes
ENSMICG00000000372	APBB3	Yes	Yes	Yes	Yes	Yes	Yes	Yes	Yes	Yes	Yes
ENSMICG00000000375	KERA	Yes	Yes	Yes	Yes	Yes	Yes	Yes	Yes	Yes	Yes
ENSMICG00000000376	CUL5	Yes	Yes	Yes	Yes	Yes	Yes	Yes	Yes	Yes	Yes
ENSMICG00000000377	LUM	Yes	Yes	Yes	Yes	Yes	Yes	Yes	Yes	Yes	Yes
ENSMICG00000000380	ACAT1	Yes	Yes	Yes	Yes	Yes	Yes	Yes	Yes	Yes	Yes
ENSMICG00000000382	KCTD16	Yes	Yes	Yes	Yes	Yes	Yes	Yes	Yes	Yes	Yes
ENSMICG00000000385	PSMG1	Yes	Yes	Yes	Yes	Yes	Yes	Yes	Yes	Yes	Yes
ENSMICG00000000386	NPAT	Yes	Yes	Yes	Yes	Yes	Yes	Yes	Yes	Yes	Yes
ENSMICG00000000388	ALG6	Yes	Yes	Yes	Yes	Yes	Yes	Yes	Yes	Yes	Yes
ENSMICG00000000389	CDC42	Yes	Yes	Yes	Yes	Yes	Yes	Yes	Yes	Yes	Yes
ENSMICG00000000391	WNT4	Yes	Yes	Yes	Yes	Yes	Yes	Yes	Yes	Yes	Yes
ENSMICG00000000395	APC	Yes	Yes	Yes	Yes	Yes	Yes	Yes	Yes	Yes	Yes
ENSMICG00000000396	LMCD1	Yes	Yes	Yes	Yes	Yes	Yes	Yes	Yes	Yes	Yes
ENSMICG00000000397	ENSMICG00000000397	Yes	Yes	Yes	Yes	Yes	Yes	Yes	Yes	Yes	Yes
ENSMICG00000000398	PPP1R26	Yes	Yes	Yes	Yes	Yes	Yes	Yes	Yes	Yes	Yes
ENSMICG00000000399	SRP19	Yes	Yes	Yes	Yes	Yes	Yes	Yes	Yes	Yes	Yes
ENSMICG00000000402	PCDH12	Yes	Yes	Yes	Yes	Yes	Yes	Yes	Yes	Yes	Yes
ENSMICG00000000403	RNF14	Yes	Yes	Yes	Yes	Yes	Yes	Yes	Yes	Yes	Yes
ENSMICG00000000405	SNX22	Yes	Yes	Yes	Yes	Yes	Yes	Yes	Yes	Yes	Yes
ENSMICG00000000407	MTMR6	Yes	Yes	Yes	Yes	Yes	Yes	Yes	Yes	Yes	Yes
ENSMICG00000000409	NUP58	Yes	Yes	Yes	Yes	Yes	Yes	Yes	Yes	Yes	Yes
ENSMICG00000000410	CBFA2T3	Yes	Yes	Yes	Yes	Yes	Yes	Yes	Yes	Yes	Yes
ENSMICG00000000413	ENSMICG00000000413	Yes	Yes	Yes	Yes	Yes	Yes	Yes	Yes	Yes	Yes
ENSMICG00000000417	PDCD5	Yes	Yes	Yes	Yes	Yes	Yes	Yes	Yes	Yes	Yes
ENSMICG00000000420	ENSMICG00000000420	Yes	Yes	Yes	Yes	Yes	Yes	Yes	Yes	Yes	Yes
ENSMICG00000000421	ENSMICG00000000421	Yes	Yes	Yes	Yes	Yes	Yes	Yes	Yes	Yes	Yes
ENSMICG00000000424	FGFR2	Yes	Yes	Yes	Yes	Yes	Yes	Yes	Yes	Yes	Yes
ENSMICG00000000425	SETDB1	Yes	Yes	Yes	Yes	Yes	Yes	Yes	Yes	Yes	Yes
ENSMICG00000000426	RD3	Yes	Yes	Yes	Yes	Yes	Yes	Yes	Yes	Yes	Yes
ENSMICG00000000427	MAP3K1	Yes	Yes	Yes	Yes	Yes	Yes	Yes	Yes	Yes	Yes
ENSMICG00000000428	TDRD9	Yes	Yes	Yes	Yes	Yes	Yes	Yes	Yes	Yes	Yes
ENSMICG00000000429	SETD9	Yes	Yes	Yes	Yes	Yes	Yes	Yes	Yes	Yes	Yes
ENSMICG00000000435	SYAP1	Yes	Yes	Yes	Yes	Yes	Yes	Yes	Yes	Yes	Yes
ENSMICG00000000436	ENSMICG00000000436	No	No	No	No	No	No	No	No	No	No
ENSMICG00000000437	CAMSAP3	Yes	Yes	Yes	Yes	Yes	Yes	Yes	Yes	Yes	Yes
ENSMICG00000000438	TXLNG	Yes	Yes	Yes	Yes	Yes	Yes	Yes	Yes	Yes	Yes
ENSMICG00000000439	MEF2B	Yes	Yes	Yes	Yes	Yes	Yes	Yes	Yes	Yes	Yes
ENSMICG00000000440	RBBP7	Yes	Yes	Yes	Yes	Yes	Yes	Yes	Yes	Yes	Yes
ENSMICG00000000441	CERS2	Yes	Yes	Yes	Yes	Yes	Yes	Yes	Yes	Yes	Yes
ENSMICG00000000445	ANXA9	Yes	Yes	Yes	Yes	Yes	Yes	Yes	Yes	Yes	Yes
ENSMICG00000000447	COL5A1	Yes	Yes	Yes	Yes	Yes	Yes	Yes	Yes	Yes	Yes
ENSMICG00000000449	MINDY1	Yes	Yes	Yes	Yes	Yes	Yes	Yes	Yes	Yes	Yes
ENSMICG00000000450	FUNDC1	Yes	Yes	Yes	Yes	Yes	Yes	Yes	Yes	Yes	Yes
ENSMICG00000000451	PRUNE1	Yes	Yes	Yes	Yes	Yes	Yes	Yes	Yes	Yes	Yes
ENSMICG00000000452	FCN1	Yes	Yes	Yes	Yes	Yes	Yes	Yes	Yes	Yes	Yes
ENSMICG00000000453	LFNG	Yes	Yes	Yes	Yes	Yes	Yes	Yes	Yes	Yes	Yes
ENSMICG00000000460	BNIPL	Yes	Yes	Yes	Yes	Yes	Yes	Yes	Yes	Yes	Yes
ENSMICG00000000462	ACADSB	Yes	Yes	Yes	Yes	Yes	Yes	Yes	Yes	Yes	Yes
ENSMICG00000000466	SKAP2	Yes	Yes	Yes	Yes	Yes	Yes	Yes	Yes	Yes	Yes
ENSMICG00000000467	HMX3	Yes	Yes	Yes	Yes	Yes	Yes	Yes	Yes	Yes	Yes
ENSMICG00000000468	HMX2	Yes	Yes	Yes	Yes	Yes	Yes	Yes	Yes	Yes	Yes
ENSMICG00000000469	BUB3	Yes	Yes	Yes	Yes	Yes	Yes	Yes	Yes	Yes	Yes
ENSMICG00000000470	C1orf56	Yes	Yes	Yes	Yes	Yes	Yes	Yes	Yes	Yes	Yes
ENSMICG00000000482	PPP1R17	Yes	Yes	Yes	Yes	Yes	Yes	Yes	Yes	Yes	Yes
ENSMICG00000000486	LYPD2	Yes	Yes	Yes	Yes	Yes	Yes	Yes	Yes	Yes	Yes
ENSMICG00000000489	RADX	Yes	Yes	Yes	Yes	Yes	Yes	Yes	Yes	Yes	Yes
ENSMICG00000000494	IL23R	Yes	Yes	Yes	Yes	Yes	Yes	Yes	Yes	Yes	Yes
ENSMICG00000000496	RCOR1	Yes	Yes	Yes	Yes	Yes	Yes	Yes	Yes	Yes	Yes
ENSMICG00000000504	INA	Yes	Yes	Yes	Yes	Yes	Yes	Yes	Yes	Yes	Yes
ENSMICG00000000510	MAPK1	No	No	No	No	No	No	No	No	No	No
ENSMICG00000000511	NPY	Yes	Yes	Yes	Yes	Yes	Yes	Yes	Yes	Yes	Yes
ENSMICG00000000517	ENSMICG00000000517	Yes	Yes	Yes	Yes	Yes	Yes	Yes	Yes	Yes	Yes
ENSMICG00000000521	ACP4	Yes	Yes	Yes	Yes	Yes	Yes	Yes	Yes	Yes	Yes
ENSMICG00000000523	ENSMICG00000000523	Yes	Yes	Yes	Yes	Yes	Yes	Yes	Yes	Yes	Yes
ENSMICG00000000527	MYOM3	Yes	Yes	Yes	Yes	Yes	Yes	Yes	Yes	Yes	Yes
ENSMICG00000000528	RNASEH2B	Yes	Yes	Yes	Yes	Yes	Yes	Yes	Yes	Yes	Yes
ENSMICG00000000529	KLK15	Yes	Yes	Yes	Yes	Yes	Yes	Yes	Yes	Yes	Yes
ENSMICG00000000530	CCT5	Yes	Yes	Yes	Yes	Yes	Yes	Yes	Yes	Yes	Yes
ENSMICG00000000533	CMBL	Yes	Yes	Yes	Yes	Yes	Yes	Yes	Yes	Yes	Yes
ENSMICG00000000542	GRHL3	Yes	Yes	Yes	Yes	Yes	Yes	Yes	Yes	Yes	Yes
ENSMICG00000000543	PRR32	Yes	Yes	Yes	Yes	Yes	Yes	Yes	Yes	Yes	Yes
ENSMICG00000000544	OLFM1	Yes	Yes	Yes	Yes	Yes	Yes	Yes	Yes	Yes	Yes
ENSMICG00000000545	STPG1	Yes	Yes	Yes	Yes	Yes	Yes	Yes	Yes	Yes	Yes
ENSMICG00000000548	LDLR	Yes	Yes	Yes	Yes	Yes	Yes	Yes	Yes	Yes	Yes
ENSMICG00000000549	CEP104	Yes	Yes	Yes	Yes	Yes	Yes	Yes	Yes	Yes	Yes
ENSMICG00000000551	CRB2	Yes	Yes	Yes	Yes	Yes	Yes	Yes	Yes	Yes	Yes
ENSMICG00000000552	ENSMICG00000000552	Yes	Yes	Yes	Yes	Yes	Yes	Yes	Yes	Yes	Yes
ENSMICG00000000554	DENND1A	Yes	Yes	Yes	Yes	Yes	Yes	Yes	Yes	Yes	Yes
ENSMICG00000000557	OBSCN	Yes	Yes	Yes	Yes	Yes	Yes	Yes	Yes	Yes	Yes
ENSMICG00000000560	TUSC3	Yes	Yes	Yes	Yes	Yes	Yes	Yes	Yes	Yes	Yes
ENSMICG00000000562	SMAD1	Yes	Yes	Yes	Yes	Yes	Yes	Yes	Yes	Yes	Yes
ENSMICG00000000564	MMAA	Yes	Yes	Yes	Yes	Yes	Yes	Yes	Yes	Yes	Yes
ENSMICG00000000566	GRM6	Yes	Yes	Yes	Yes	Yes	Yes	Yes	Yes	Yes	Yes
ENSMICG00000000567	ZNF827	Yes	Yes	Yes	Yes	Yes	Yes	Yes	Yes	Yes	Yes
ENSMICG00000000568	TSNARE1	Yes	Yes	Yes	Yes	Yes	Yes	Yes	Yes	Yes	Yes
ENSMICG00000000572	SLC10A7	Yes	Yes	Yes	Yes	Yes	Yes	Yes	Yes	Yes	Yes
ENSMICG00000000574	ASF1B	Yes	Yes	Yes	Yes	Yes	Yes	Yes	Yes	Yes	Yes
ENSMICG00000000578	DPYSL4	Yes	Yes	Yes	Yes	Yes	Yes	Yes	Yes	Yes	Yes
ENSMICG00000000580	PPP2R2D	Yes	Yes	Yes	Yes	Yes	Yes	Yes	Yes	Yes	Yes
ENSMICG00000000581	EDNRA	Yes	Yes	Yes	Yes	Yes	Yes	Yes	Yes	Yes	Yes
ENSMICG00000000582	TMEM184C	Yes	Yes	Yes	Yes	Yes	Yes	Yes	Yes	Yes	Yes
ENSMICG00000000584	PRMT9	Yes	Yes	Yes	Yes	Yes	Yes	Yes	Yes	Yes	Yes
ENSMICG00000000588	ARHGAP10	Yes	Yes	Yes	Yes	Yes	Yes	Yes	Yes	Yes	Yes
ENSMICG00000000590	SMOC2	Yes	Yes	Yes	Yes	Yes	Yes	Yes	Yes	Yes	Yes
ENSMICG00000000596	QDPR	Yes	Yes	Yes	Yes	Yes	Yes	Yes	Yes	Yes	Yes
ENSMICG00000000598	LDB2	Yes	Yes	Yes	Yes	Yes	Yes	Yes	Yes	Yes	Yes
ENSMICG00000000600	TPD52L3	Yes	Yes	Yes	No	Yes	Yes	Yes	No	No	Yes
ENSMICG00000000602	GLDC	Yes	Yes	Yes	Yes	Yes	Yes	Yes	Yes	Yes	Yes
ENSMICG00000000604	RB1CC1	Yes	Yes	Yes	Yes	Yes	Yes	Yes	Yes	Yes	Yes
ENSMICG00000000608	PTPRZ1	Yes	Yes	Yes	Yes	Yes	Yes	Yes	Yes	Yes	Yes
ENSMICG00000000614	RFX7	Yes	Yes	Yes	Yes	Yes	Yes	Yes	Yes	Yes	Yes
ENSMICG00000000617	AASS	Yes	Yes	Yes	Yes	Yes	Yes	Yes	Yes	Yes	Yes
ENSMICG00000000618	EGLN3	Yes	Yes	Yes	Yes	Yes	Yes	Yes	Yes	Yes	Yes
ENSMICG00000000619	SPOCK1	Yes	Yes	Yes	Yes	Yes	Yes	Yes	Yes	Yes	Yes
ENSMICG00000000621	MARK4	Yes	Yes	Yes	Yes	Yes	Yes	Yes	Yes	Yes	Yes
ENSMICG00000000624	RASL12	Yes	Yes	Yes	Yes	Yes	Yes	Yes	Yes	Yes	Yes
ENSMICG00000000625	CKM	Yes	Yes	Yes	Yes	Yes	Yes	Yes	Yes	Yes	Yes
ENSMICG00000000626	MRPL45	Yes	Yes	Yes	Yes	Yes	Yes	Yes	Yes	Yes	Yes
ENSMICG00000000628	GPR179	Yes	Yes	Yes	Yes	Yes	Yes	Yes	Yes	Yes	Yes
ENSMICG00000000629	CLIP4	Yes	Yes	Yes	Yes	Yes	Yes	Yes	Yes	Yes	Yes
ENSMICG00000000630	KLC3	Yes	Yes	Yes	Yes	Yes	Yes	Yes	Yes	Yes	Yes
ENSMICG00000000631	DYNLRB2	Yes	Yes	Yes	Yes	Yes	Yes	Yes	Yes	Yes	Yes
ENSMICG00000000632	C14orf28	Yes	Yes	Yes	Yes	Yes	Yes	Yes	Yes	Yes	Yes
ENSMICG00000000633	CDYL2	Yes	Yes	Yes	Yes	Yes	Yes	Yes	Yes	Yes	Yes
ENSMICG00000000634	KLHL28	Yes	Yes	Yes	Yes	Yes	Yes	Yes	Yes	Yes	Yes
ENSMICG00000000635	ERCC2	Yes	Yes	Yes	Yes	Yes	Yes	Yes	Yes	Yes	Yes
ENSMICG00000000636	SOCS7	Yes	Yes	Yes	Yes	Yes	Yes	Yes	Yes	Yes	Yes
ENSMICG00000000637	ALK	Yes	Yes	Yes	Yes	Yes	Yes	Yes	Yes	Yes	Yes
ENSMICG00000000638	ARHGAP23	Yes	Yes	Yes	Yes	Yes	Yes	Yes	Yes	Yes	Yes
ENSMICG00000000639	SRCIN1	Yes	Yes	Yes	Yes	Yes	Yes	Yes	Yes	Yes	Yes
ENSMICG00000000640	ACTN1	Yes	Yes	Yes	Yes	Yes	Yes	Yes	Yes	Yes	Yes
ENSMICG00000000642	TSLP	No	No	No	No	No	No	Yes	No	No	Yes
ENSMICG00000000643	LBH	Yes	Yes	Yes	Yes	Yes	Yes	Yes	Yes	Yes	Yes
ENSMICG00000000644	LCLAT1	Yes	Yes	Yes	Yes	Yes	Yes	Yes	Yes	Yes	Yes
ENSMICG00000000645	WDR36	Yes	Yes	Yes	Yes	Yes	Yes	Yes	Yes	Yes	Yes
ENSMICG00000000648	GRIK1	Yes	Yes	Yes	Yes	Yes	Yes	Yes	Yes	Yes	Yes
ENSMICG00000000649	DGKE	Yes	Yes	Yes	Yes	Yes	Yes	Yes	Yes	Yes	Yes
ENSMICG00000000650	ATP2A1	Yes	Yes	Yes	Yes	Yes	Yes	Yes	Yes	Yes	Yes
ENSMICG00000000653	RAN	Yes	Yes	Yes	Yes	Yes	Yes	Yes	Yes	Yes	Yes
ENSMICG00000000657	ENSMICG00000000657	Yes	Yes	Yes	Yes	Yes	Yes	Yes	Yes	Yes	Yes
ENSMICG00000000659	TRIM25	Yes	Yes	Yes	Yes	Yes	Yes	Yes	Yes	Yes	Yes
ENSMICG00000000660	GPX3	Yes	Yes	Yes	Yes	Yes	Yes	Yes	Yes	Yes	Yes
ENSMICG00000000661	RABEP2	Yes	Yes	Yes	Yes	Yes	Yes	Yes	Yes	Yes	Yes
ENSMICG00000000664	TNIP1	Yes	Yes	Yes	Yes	Yes	Yes	Yes	Yes	Yes	Yes
ENSMICG00000000667	JPH1	Yes	Yes	Yes	Yes	Yes	Yes	Yes	Yes	Yes	Yes
ENSMICG00000000669	ENSMICG00000000669	Yes	Yes	Yes	Yes	Yes	Yes	Yes	Yes	Yes	Yes
ENSMICG00000000670	ENSMICG00000000670	Yes	Yes	Yes	Yes	Yes	Yes	Yes	Yes	Yes	Yes
ENSMICG00000000674	NFATC2IP	Yes	Yes	Yes	Yes	Yes	Yes	Yes	Yes	Yes	Yes
ENSMICG00000000675	ANXA6	Yes	Yes	Yes	Yes	Yes	Yes	Yes	Yes	Yes	Yes
ENSMICG00000000676	COIL	Yes	Yes	Yes	Yes	Yes	Yes	Yes	Yes	Yes	Yes
ENSMICG00000000677	SPNS1	Yes	Yes	Yes	Yes	Yes	Yes	Yes	Yes	Yes	Yes
ENSMICG00000000678	SPO11	Yes	Yes	Yes	Yes	Yes	Yes	Yes	Yes	Yes	Yes
ENSMICG00000000681	EXOC1	No	No	No	No	No	No	No	No	No	No
ENSMICG00000000683	SCPEP1	Yes	Yes	Yes	Yes	Yes	Yes	Yes	Yes	Yes	Yes
ENSMICG00000000687	RWDD4	Yes	Yes	Yes	Yes	Yes	Yes	Yes	Yes	Yes	Yes
ENSMICG00000000688	TRAPPC11	Yes	Yes	Yes	Yes	Yes	Yes	Yes	Yes	Yes	Yes
ENSMICG00000000691	SLC36A3	Yes	Yes	Yes	Yes	Yes	Yes	Yes	Yes	Yes	Yes
ENSMICG00000000693	CRB1	Yes	Yes	Yes	Yes	Yes	Yes	Yes	Yes	Yes	Yes
ENSMICG00000000696	SLC36A2	Yes	Yes	Yes	Yes	Yes	Yes	Yes	Yes	Yes	Yes
ENSMICG00000000697	MET	Yes	Yes	Yes	Yes	Yes	Yes	Yes	Yes	Yes	Yes
ENSMICG00000000698	DENND1B	Yes	Yes	Yes	Yes	Yes	Yes	Yes	Yes	Yes	Yes
ENSMICG00000000700	SLC36A1	Yes	Yes	Yes	Yes	Yes	Yes	Yes	Yes	Yes	Yes
ENSMICG00000000703	HES2	Yes	Yes	Yes	Yes	Yes	Yes	Yes	Yes	Yes	Yes
ENSMICG00000000704	LHX9	Yes	Yes	Yes	Yes	Yes	Yes	Yes	Yes	Yes	Yes
ENSMICG00000000711	CRTC1	Yes	Yes	Yes	Yes	Yes	Yes	Yes	Yes	Yes	Yes
ENSMICG00000000713	CD207	Yes	Yes	Yes	Yes	Yes	Yes	Yes	Yes	Yes	Yes
ENSMICG00000000716	FYB2	Yes	Yes	Yes	Yes	Yes	Yes	Yes	Yes	Yes	Yes
ENSMICG00000000720	FKBP9	Yes	Yes	Yes	Yes	Yes	Yes	Yes	Yes	Yes	Yes
ENSMICG00000000721	PTCH1	Yes	Yes	Yes	Yes	Yes	Yes	Yes	Yes	Yes	Yes
ENSMICG00000000722	C8A	Yes	Yes	Yes	Yes	Yes	Yes	Yes	Yes	Yes	Yes
ENSMICG00000000723	NT5C3A	Yes	Yes	Yes	Yes	Yes	Yes	Yes	Yes	Yes	Yes
ENSMICG00000000724	IQCE	Yes	Yes	Yes	Yes	Yes	Yes	Yes	Yes	Yes	Yes
ENSMICG00000000727	C8B	Yes	Yes	Yes	Yes	Yes	Yes	Yes	Yes	Yes	Yes
ENSMICG00000000729	ENSMICG00000000729	Yes	Yes	Yes	Yes	Yes	Yes	Yes	Yes	No	Yes
ENSMICG00000000730	DAB1	Yes	Yes	Yes	Yes	Yes	Yes	Yes	Yes	Yes	Yes
ENSMICG00000000731	ENSMICG00000000731	Yes	Yes	Yes	Yes	No	Yes	Yes	Yes	No	Yes
ENSMICG00000000732	TTYH3	Yes	Yes	Yes	Yes	Yes	Yes	Yes	Yes	Yes	Yes
ENSMICG00000000733	CDC25A	Yes	Yes	Yes	Yes	Yes	Yes	Yes	Yes	Yes	Yes
ENSMICG00000000735	ENSMICG00000000735	Yes	Yes	Yes	Yes	Yes	Yes	Yes	Yes	Yes	Yes
ENSMICG00000000736	CAMP	Yes	Yes	Yes	Yes	Yes	Yes	Yes	Yes	Yes	Yes
ENSMICG00000000738	TRIM27	Yes	Yes	Yes	Yes	Yes	Yes	Yes	Yes	Yes	Yes
ENSMICG00000000741	RPA3	Yes	Yes	Yes	Yes	Yes	Yes	Yes	Yes	Yes	Yes
ENSMICG00000000742	ENC1	Yes	Yes	Yes	Yes	Yes	Yes	Yes	Yes	Yes	Yes
ENSMICG00000000746	ENSMICG00000000746	No	No	No	No	No	No	No	No	No	No
ENSMICG00000000748	HNRNPR	Yes	Yes	Yes	Yes	Yes	Yes	Yes	Yes	Yes	Yes
ENSMICG00000000749	GFM2	Yes	Yes	Yes	Yes	Yes	Yes	Yes	Yes	Yes	Yes
ENSMICG00000000753	FAM169A	Yes	Yes	Yes	Yes	Yes	Yes	Yes	Yes	Yes	Yes
ENSMICG00000000754	ENSMICG00000000754	Yes	Yes	Yes	Yes	Yes	Yes	Yes	Yes	Yes	Yes
ENSMICG00000000755	GSDME	Yes	Yes	Yes	Yes	Yes	Yes	Yes	Yes	Yes	Yes
ENSMICG00000000756	OSBPL3	Yes	Yes	Yes	Yes	Yes	Yes	Yes	Yes	Yes	Yes
ENSMICG00000000757	POLR1A	Yes	Yes	Yes	Yes	Yes	Yes	Yes	Yes	Yes	Yes
ENSMICG00000000758	C7orf31	Yes	Yes	Yes	Yes	Yes	Yes	Yes	Yes	Yes	Yes
ENSMICG00000000759	NPVF	Yes	Yes	Yes	Yes	Yes	Yes	Yes	Yes	Yes	Yes
ENSMICG00000000761	PTCD3	Yes	Yes	Yes	Yes	Yes	Yes	Yes	Yes	Yes	Yes
ENSMICG00000000763	ZNF592	Yes	Yes	Yes	Yes	Yes	Yes	Yes	Yes	Yes	Yes
ENSMICG00000000765	SLC23A3	Yes	Yes	Yes	Yes	Yes	Yes	Yes	Yes	Yes	Yes
ENSMICG00000000767	GPR37	Yes	Yes	Yes	Yes	Yes	Yes	Yes	Yes	Yes	Yes
ENSMICG00000000769	CNPPD1	Yes	Yes	Yes	Yes	Yes	Yes	Yes	Yes	Yes	Yes
ENSMICG00000000770	IMMT	Yes	Yes	Yes	Yes	Yes	Yes	Yes	Yes	Yes	Yes
ENSMICG00000000773	PLA2G4F	Yes	Yes	Yes	Yes	Yes	Yes	Yes	Yes	Yes	Yes
ENSMICG00000000774	ZFAND2B	Yes	Yes	Yes	Yes	Yes	Yes	Yes	Yes	Yes	Yes
ENSMICG00000000775	ENSMICG00000000775	Yes	Yes	Yes	Yes	Yes	Yes	Yes	Yes	Yes	Yes
ENSMICG00000000776	MRPL35	Yes	Yes	Yes	Yes	Yes	Yes	Yes	Yes	Yes	Yes
ENSMICG00000000777	REEP1	Yes	Yes	Yes	Yes	Yes	Yes	Yes	Yes	Yes	Yes
ENSMICG00000000778	ABCB6	Yes	Yes	Yes	Yes	Yes	Yes	Yes	Yes	Yes	Yes
ENSMICG00000000779	PDE8A	Yes	Yes	Yes	Yes	Yes	Yes	Yes	Yes	Yes	Yes
ENSMICG00000000780	VPS39	Yes	Yes	Yes	Yes	Yes	Yes	Yes	Yes	Yes	Yes
ENSMICG00000000781	KDM3A	Yes	Yes	Yes	Yes	Yes	Yes	Yes	Yes	Yes	Yes
ENSMICG00000000782	MOAP1	No	No	Yes	No	Yes	Yes	No	Yes	No	No
ENSMICG00000000784	ENSMICG00000000784	Yes	Yes	Yes	Yes	Yes	Yes	Yes	Yes	Yes	Yes
ENSMICG00000000785	NFIX	Yes	Yes	Yes	Yes	Yes	Yes	Yes	Yes	Yes	Yes
ENSMICG00000000787	TMEM87A	Yes	Yes	Yes	Yes	Yes	Yes	Yes	Yes	Yes	Yes
ENSMICG00000000788	BTBD7	Yes	Yes	Yes	Yes	Yes	Yes	Yes	Yes	Yes	Yes
ENSMICG00000000789	ANKZF1	Yes	Yes	Yes	Yes	Yes	Yes	Yes	Yes	Yes	Yes
ENSMICG00000000793	TRMT1	Yes	Yes	Yes	Yes	Yes	Yes	Yes	Yes	Yes	Yes
ENSMICG00000000794	KLHL2	Yes	Yes	Yes	Yes	Yes	Yes	Yes	Yes	Yes	Yes
ENSMICG00000000795	GLB1L	Yes	Yes	Yes	Yes	Yes	Yes	Yes	Yes	Yes	Yes
ENSMICG00000000797	WDR75	Yes	Yes	Yes	Yes	Yes	Yes	Yes	Yes	Yes	Yes
ENSMICG00000000800	STK16	Yes	Yes	Yes	Yes	Yes	Yes	Yes	Yes	Yes	Yes
ENSMICG00000000801	MCM3AP	Yes	Yes	Yes	Yes	Yes	Yes	Yes	Yes	Yes	Yes
ENSMICG00000000803	ZNF106	Yes	Yes	Yes	Yes	Yes	Yes	Yes	Yes	Yes	Yes
ENSMICG00000000806	DNAJB2	Yes	Yes	Yes	Yes	Yes	Yes	Yes	Yes	Yes	Yes
ENSMICG00000000807	SLC40A1	Yes	Yes	Yes	Yes	Yes	Yes	Yes	Yes	Yes	Yes
ENSMICG00000000808	MBD3	Yes	Yes	Yes	Yes	Yes	Yes	Yes	Yes	Yes	Yes
ENSMICG00000000809	YBEY	Yes	Yes	Yes	Yes	Yes	Yes	Yes	Yes	Yes	Yes
ENSMICG00000000810	PTPRN	Yes	Yes	Yes	Yes	Yes	Yes	Yes	Yes	Yes	Yes
ENSMICG00000000812	ENSMICG00000000812	Yes	Yes	Yes	Yes	Yes	Yes	Yes	Yes	Yes	Yes
ENSMICG00000000813	ENSMICG00000000813	Yes	Yes	Yes	Yes	Yes	Yes	Yes	Yes	Yes	Yes
ENSMICG00000000814	STX10	Yes	Yes	Yes	Yes	Yes	Yes	Yes	Yes	Yes	Yes
ENSMICG00000000815	ENSMICG00000000815	Yes	Yes	Yes	Yes	Yes	Yes	Yes	Yes	Yes	Yes
ENSMICG00000000816	PCNT	Yes	Yes	Yes	Yes	Yes	Yes	Yes	Yes	Yes	Yes
ENSMICG00000000817	ENSMICG00000000817	Yes	Yes	Yes	Yes	Yes	Yes	Yes	Yes	Yes	Yes
ENSMICG00000000818	ANKAR	Yes	Yes	Yes	Yes	Yes	Yes	Yes	Yes	Yes	Yes
ENSMICG00000000819	ENSMICG00000000819	Yes	Yes	Yes	Yes	Yes	Yes	Yes	Yes	Yes	Yes
ENSMICG00000000821	RABGAP1	Yes	Yes	Yes	Yes	Yes	Yes	Yes	Yes	Yes	Yes
ENSMICG00000000823	CACNA1A	Yes	Yes	Yes	Yes	Yes	Yes	Yes	Yes	Yes	Yes
ENSMICG00000000824	PTCHD1	Yes	Yes	Yes	Yes	Yes	Yes	Yes	Yes	Yes	Yes
ENSMICG00000000829	KIT	No	No	No	No	No	No	No	No	No	No
ENSMICG00000000830	PMS1	Yes	Yes	Yes	Yes	Yes	Yes	Yes	Yes	Yes	Yes
ENSMICG00000000831	CUL2	Yes	Yes	Yes	Yes	Yes	Yes	Yes	Yes	Yes	Yes
ENSMICG00000000832	STRBP	Yes	Yes	Yes	Yes	Yes	Yes	Yes	Yes	Yes	Yes
ENSMICG00000000833	TMPRSS11B	Yes	Yes	Yes	Yes	Yes	Yes	Yes	Yes	Yes	Yes
ENSMICG00000000835	ENSMICG00000000835	Yes	Yes	Yes	Yes	Yes	Yes	Yes	Yes	Yes	Yes
ENSMICG00000000837	LARP1	Yes	Yes	Yes	Yes	Yes	Yes	Yes	Yes	Yes	Yes
ENSMICG00000000838	FMR1	Yes	Yes	Yes	Yes	Yes	Yes	Yes	Yes	Yes	Yes
ENSMICG00000000839	SERHL2	No	No	No	No	Yes	No	Yes	Yes	No	Yes
ENSMICG00000000840	MANBA	Yes	Yes	Yes	Yes	Yes	Yes	Yes	Yes	Yes	Yes
ENSMICG00000000841	AKAP3	Yes	Yes	Yes	Yes	Yes	Yes	Yes	Yes	Yes	Yes
ENSMICG00000000842	FAXDC2	Yes	Yes	Yes	Yes	Yes	Yes	Yes	Yes	Yes	Yes
ENSMICG00000000843	NDUFA9	Yes	Yes	Yes	Yes	Yes	Yes	Yes	Yes	Yes	Yes
ENSMICG00000000844	CNOT8	Yes	Yes	Yes	Yes	Yes	Yes	Yes	Yes	Yes	Yes
ENSMICG00000000845	ENSMICG00000000845	Yes	Yes	Yes	Yes	Yes	Yes	Yes	Yes	Yes	Yes
ENSMICG00000000846	GEMIN5	Yes	Yes	Yes	Yes	Yes	Yes	Yes	Yes	Yes	Yes
ENSMICG00000000847	CDH2	Yes	Yes	Yes	Yes	Yes	Yes	Yes	Yes	Yes	Yes
ENSMICG00000000849	MCCC2	Yes	Yes	Yes	Yes	Yes	Yes	Yes	Yes	Yes	Yes
ENSMICG00000000850	HDAC9	Yes	Yes	Yes	Yes	Yes	Yes	Yes	Yes	Yes	Yes
ENSMICG00000000852	CBLC	Yes	Yes	Yes	Yes	Yes	Yes	Yes	Yes	Yes	Yes
ENSMICG00000000856	CPT1B	Yes	Yes	Yes	Yes	Yes	Yes	Yes	Yes	Yes	Yes
ENSMICG00000000864	SEMA7A	Yes	Yes	Yes	Yes	Yes	Yes	Yes	Yes	Yes	Yes
ENSMICG00000000865	C16orf78	No	No	Yes	Yes	No	Yes	No	Yes	No	Yes
ENSMICG00000000867	ENSMICG00000000867	Yes	Yes	Yes	Yes	Yes	Yes	Yes	Yes	Yes	Yes
ENSMICG00000000870	LRCH1	Yes	Yes	Yes	Yes	Yes	Yes	Yes	Yes	Yes	Yes
ENSMICG00000000871	MAPK8IP2	Yes	Yes	Yes	Yes	Yes	Yes	Yes	Yes	Yes	Yes
ENSMICG00000000877	WDR44	Yes	Yes	Yes	Yes	Yes	Yes	Yes	Yes	Yes	Yes
ENSMICG00000000879	COL11A2	Yes	Yes	Yes	Yes	Yes	Yes	Yes	Yes	Yes	Yes
ENSMICG00000000880	ENSMICG00000000880	Yes	Yes	Yes	Yes	Yes	Yes	Yes	Yes	Yes	Yes
ENSMICG00000000881	ENSMICG00000000881	Yes	Yes	Yes	Yes	Yes	Yes	Yes	Yes	Yes	Yes
ENSMICG00000000882	MYT1L	Yes	Yes	Yes	Yes	Yes	Yes	Yes	Yes	Yes	Yes
ENSMICG00000000886	ENSMICG00000000886	Yes	Yes	Yes	Yes	Yes	Yes	Yes	Yes	Yes	Yes
ENSMICG00000000889	CTNNBL1	Yes	Yes	Yes	Yes	Yes	Yes	Yes	Yes	Yes	Yes
ENSMICG00000000892	MEI1	Yes	Yes	Yes	Yes	Yes	Yes	Yes	Yes	Yes	Yes
ENSMICG00000000894	TTI1	Yes	Yes	Yes	Yes	Yes	Yes	Yes	Yes	Yes	Yes
ENSMICG00000000895	AMZ1	Yes	Yes	Yes	Yes	Yes	Yes	Yes	Yes	Yes	Yes
ENSMICG00000000898	GNA12	Yes	Yes	Yes	Yes	Yes	Yes	Yes	Yes	Yes	Yes
ENSMICG00000000899	RXRB	Yes	Yes	Yes	Yes	Yes	Yes	Yes	Yes	Yes	Yes
ENSMICG00000000900	GPR182	Yes	Yes	Yes	Yes	Yes	Yes	Yes	Yes	Yes	Yes
ENSMICG00000000901	CARD11	Yes	Yes	Yes	Yes	Yes	Yes	Yes	Yes	Yes	Yes
ENSMICG00000000905	SLC39A7	Yes	Yes	Yes	Yes	Yes	Yes	Yes	Yes	Yes	Yes
ENSMICG00000000906	PREP	Yes	Yes	Yes	Yes	Yes	Yes	Yes	Yes	Yes	Yes
ENSMICG00000000907	ENSMICG00000000907	Yes	Yes	Yes	Yes	Yes	Yes	Yes	Yes	Yes	Yes
ENSMICG00000000908	HSD17B8	Yes	Yes	Yes	Yes	Yes	Yes	Yes	Yes	Yes	Yes
ENSMICG00000000909	SEPTIN2	Yes	Yes	Yes	Yes	Yes	Yes	Yes	Yes	Yes	Yes
ENSMICG00000000910	CCDC134	Yes	Yes	Yes	Yes	Yes	Yes	Yes	Yes	Yes	Yes
ENSMICG00000000913	SREBF2	Yes	Yes	Yes	Yes	Yes	Yes	Yes	Yes	Yes	Yes
ENSMICG00000000916	WDR46	Yes	Yes	Yes	Yes	Yes	Yes	Yes	Yes	Yes	Yes
ENSMICG00000000921	C3	Yes	Yes	Yes	Yes	Yes	Yes	Yes	Yes	Yes	Yes
ENSMICG00000000922	PFDN6	Yes	Yes	Yes	Yes	Yes	Yes	Yes	Yes	Yes	Yes
ENSMICG00000000923	AUTS2	Yes	Yes	Yes	Yes	Yes	Yes	Yes	Yes	Yes	Yes
ENSMICG00000000926	RGL2	Yes	Yes	Yes	Yes	Yes	Yes	Yes	Yes	Yes	Yes
ENSMICG00000000927	MPP7	Yes	Yes	Yes	Yes	Yes	Yes	Yes	Yes	Yes	Yes
ENSMICG00000000929	ART3	Yes	Yes	Yes	Yes	Yes	Yes	Yes	Yes	Yes	Yes
ENSMICG00000000932	NUP54	Yes	Yes	Yes	Yes	Yes	Yes	Yes	Yes	Yes	Yes
ENSMICG00000000933	DAXX	Yes	Yes	Yes	Yes	Yes	Yes	Yes	Yes	Yes	Yes
ENSMICG00000000934	TRHR	Yes	Yes	Yes	Yes	Yes	Yes	Yes	Yes	Yes	Yes
ENSMICG00000000935	TRIP10	Yes	Yes	Yes	Yes	Yes	Yes	Yes	Yes	Yes	Yes
ENSMICG00000000936	EPB41L5	Yes	Yes	Yes	Yes	Yes	Yes	Yes	Yes	Yes	Yes
ENSMICG00000000937	SH2D3A	Yes	Yes	Yes	Yes	Yes	Yes	Yes	Yes	Yes	Yes
ENSMICG00000000939	ATG14	Yes	Yes	Yes	Yes	Yes	Yes	Yes	Yes	Yes	Yes
ENSMICG00000000940	ENSMICG00000000940	Yes	Yes	Yes	Yes	Yes	Yes	Yes	Yes	Yes	Yes
ENSMICG00000000942	GPAT4	Yes	Yes	Yes	Yes	Yes	Yes	Yes	Yes	Yes	Yes
ENSMICG00000000943	TBPL2	Yes	Yes	Yes	Yes	Yes	Yes	Yes	Yes	Yes	Yes
ENSMICG00000000945	ENSMICG00000000945	Yes	Yes	Yes	Yes	Yes	Yes	Yes	Yes	Yes	Yes
ENSMICG00000000946	HIKESHI	Yes	Yes	Yes	Yes	Yes	Yes	Yes	Yes	Yes	Yes
ENSMICG00000000948	CCDC81	Yes	Yes	Yes	Yes	Yes	Yes	Yes	Yes	Yes	Yes
ENSMICG00000000951	ME3	Yes	Yes	Yes	Yes	Yes	Yes	Yes	Yes	Yes	Yes
ENSMICG00000000954	AZU1	Yes	Yes	Yes	Yes	Yes	Yes	Yes	Yes	Yes	Yes
ENSMICG00000000956	AMER1	Yes	Yes	Yes	Yes	Yes	Yes	Yes	Yes	Yes	Yes
ENSMICG00000000958	TSPAN12	Yes	Yes	Yes	Yes	Yes	Yes	Yes	Yes	Yes	Yes
ENSMICG00000000960	ENSMICG00000000960	Yes	Yes	Yes	Yes	Yes	Yes	Yes	Yes	Yes	Yes
ENSMICG00000000961	ETFA	Yes	Yes	Yes	Yes	Yes	Yes	Yes	Yes	Yes	Yes
ENSMICG00000000962	CYP4B1	Yes	Yes	Yes	Yes	Yes	Yes	Yes	Yes	Yes	Yes
ENSMICG00000000964	TMED5	Yes	Yes	Yes	Yes	Yes	Yes	Yes	Yes	Yes	Yes
ENSMICG00000000965	CYP4A11	Yes	Yes	Yes	Yes	Yes	Yes	Yes	Yes	Yes	Yes
ENSMICG00000000966	NCKAP1	Yes	Yes	Yes	Yes	Yes	Yes	Yes	Yes	Yes	Yes
ENSMICG00000000969	OSBPL8	Yes	Yes	Yes	Yes	Yes	Yes	Yes	Yes	Yes	Yes
ENSMICG00000000970	ENSMICG00000000970	Yes	Yes	Yes	Yes	Yes	Yes	Yes	Yes	Yes	Yes
ENSMICG00000000971	MYO9A	Yes	Yes	Yes	Yes	Yes	Yes	Yes	Yes	Yes	Yes
ENSMICG00000000972	CHID1	Yes	Yes	Yes	Yes	Yes	Yes	Yes	Yes	Yes	Yes
ENSMICG00000000973	YWHAQ	Yes	Yes	Yes	Yes	Yes	Yes	Yes	Yes	Yes	Yes
ENSMICG00000000974	ENSMICG00000000974	Yes	Yes	Yes	Yes	Yes	Yes	Yes	Yes	Yes	Yes
ENSMICG00000000976	TMEM179B	Yes	Yes	Yes	Yes	Yes	Yes	Yes	Yes	Yes	Yes
ENSMICG00000000977	MTCH1	Yes	Yes	Yes	Yes	Yes	Yes	Yes	Yes	Yes	Yes
ENSMICG00000000980	NXF1	Yes	Yes	Yes	Yes	Yes	Yes	Yes	Yes	Yes	Yes
ENSMICG00000000981	FAM160B2	Yes	Yes	Yes	Yes	Yes	Yes	Yes	Yes	Yes	Yes
ENSMICG00000000982	STK4	Yes	Yes	Yes	Yes	Yes	Yes	Yes	Yes	Yes	Yes
ENSMICG00000000984	KCNS1	Yes	Yes	Yes	Yes	Yes	Yes	Yes	Yes	Yes	Yes
ENSMICG00000000986	WFDC12	No	No	Yes	No	No	Yes	No	No	Yes	Yes
ENSMICG00000000987	PI3	No	No	Yes	Yes	No	Yes	No	No	Yes	Yes
ENSMICG00000000989	PKDREJ	Yes	Yes	Yes	Yes	Yes	Yes	Yes	Yes	Yes	Yes
ENSMICG00000000990	NUDT18	Yes	Yes	Yes	Yes	Yes	Yes	Yes	Yes	Yes	Yes
ENSMICG00000000992	ENSMICG00000000992	Yes	Yes	Yes	Yes	Yes	Yes	Yes	Yes	Yes	Yes
ENSMICG00000000994	TIMD4	Yes	Yes	Yes	Yes	No	Yes	Yes	Yes	Yes	Yes
ENSMICG00000000995	TMEM238	Yes	Yes	Yes	Yes	Yes	Yes	Yes	Yes	Yes	Yes
ENSMICG00000000996	RPL28	Yes	Yes	Yes	Yes	Yes	Yes	Yes	Yes	Yes	Yes
ENSMICG00000001000	CNTN6	Yes	Yes	Yes	Yes	Yes	Yes	Yes	Yes	Yes	Yes
ENSMICG00000001001	HAVCR2	Yes	No	No	No	Yes	Yes	No	Yes	Yes	No
ENSMICG00000001002	ENSMICG00000001002	Yes	Yes	Yes	Yes	Yes	Yes	Yes	Yes	Yes	Yes
ENSMICG00000001003	HR	Yes	Yes	Yes	Yes	Yes	Yes	Yes	Yes	Yes	Yes
ENSMICG00000001005	ERC2	Yes	Yes	Yes	Yes	Yes	Yes	Yes	Yes	Yes	Yes
ENSMICG00000001007	ENSMICG00000001007	Yes	Yes	Yes	Yes	Yes	Yes	Yes	Yes	Yes	Yes
ENSMICG00000001008	PLCH2	Yes	Yes	Yes	Yes	Yes	Yes	Yes	Yes	Yes	Yes
ENSMICG00000001009	NBAS	Yes	Yes	Yes	Yes	Yes	Yes	Yes	Yes	Yes	Yes
ENSMICG00000001010	NIPAL4	Yes	Yes	Yes	Yes	Yes	Yes	Yes	Yes	Yes	Yes
ENSMICG00000001011	ADAM19	Yes	Yes	Yes	Yes	Yes	Yes	Yes	Yes	Yes	Yes
ENSMICG00000001013	REEP4	Yes	Yes	Yes	Yes	Yes	Yes	Yes	Yes	Yes	Yes
ENSMICG00000001015	PANK4	Yes	Yes	Yes	Yes	Yes	Yes	Yes	Yes	Yes	Yes
ENSMICG00000001016	PRKD1	Yes	Yes	Yes	Yes	Yes	Yes	Yes	Yes	Yes	Yes
ENSMICG00000001017	SLF1	Yes	Yes	Yes	Yes	Yes	Yes	Yes	Yes	Yes	Yes
ENSMICG00000001018	LGI3	Yes	Yes	Yes	Yes	Yes	Yes	Yes	Yes	Yes	Yes
ENSMICG00000001019	ENSMICG00000001019	Yes	Yes	No	Yes	No	No	No	No	Yes	Yes
ENSMICG00000001020	SOX30	Yes	Yes	Yes	Yes	Yes	Yes	Yes	Yes	Yes	Yes
ENSMICG00000001023	DDX1	Yes	Yes	Yes	Yes	Yes	Yes	Yes	Yes	Yes	Yes
ENSMICG00000001027	SFTPC	Yes	Yes	Yes	Yes	Yes	Yes	Yes	Yes	Yes	Yes
ENSMICG00000001029	MAST2	Yes	Yes	Yes	Yes	Yes	Yes	Yes	Yes	Yes	Yes
ENSMICG00000001030	PACS2	Yes	Yes	Yes	Yes	Yes	Yes	Yes	Yes	Yes	Yes
ENSMICG00000001032	CFAP74	Yes	Yes	Yes	Yes	Yes	Yes	Yes	Yes	Yes	Yes
ENSMICG00000001034	ARMH4	Yes	Yes	Yes	Yes	Yes	Yes	Yes	Yes	Yes	Yes
ENSMICG00000001037	CLINT1	Yes	Yes	Yes	Yes	Yes	Yes	Yes	Yes	Yes	Yes
ENSMICG00000001039	TG	Yes	Yes	Yes	Yes	Yes	Yes	Yes	Yes	Yes	Yes
ENSMICG00000001040	ENSMICG00000001040	Yes	Yes	Yes	Yes	Yes	Yes	Yes	Yes	Yes	Yes
ENSMICG00000001043	MAMDC2	Yes	Yes	Yes	Yes	Yes	Yes	Yes	Yes	Yes	Yes
ENSMICG00000001044	ALKBH8	Yes	Yes	Yes	Yes	Yes	Yes	Yes	Yes	Yes	Yes
ENSMICG00000001045	PHYHIP	Yes	Yes	Yes	Yes	Yes	Yes	Yes	Yes	Yes	Yes
ENSMICG00000001049	POLR3D	Yes	Yes	Yes	Yes	Yes	Yes	Yes	Yes	Yes	Yes
ENSMICG00000001050	ELMOD1	Yes	Yes	Yes	Yes	Yes	Yes	Yes	Yes	Yes	Yes
ENSMICG00000001051	CCN4	Yes	Yes	Yes	Yes	Yes	Yes	Yes	Yes	Yes	Yes
ENSMICG00000001053	HECW1	Yes	Yes	Yes	Yes	Yes	Yes	Yes	Yes	Yes	Yes
ENSMICG00000001054	NDRG1	Yes	Yes	Yes	Yes	Yes	Yes	Yes	Yes	Yes	Yes
ENSMICG00000001057	ENSMICG00000001057	Yes	Yes	Yes	Yes	Yes	Yes	Yes	Yes	Yes	Yes
ENSMICG00000001059	CA9	Yes	Yes	Yes	Yes	Yes	Yes	Yes	Yes	Yes	Yes
ENSMICG00000001060	KMT2C	Yes	Yes	Yes	Yes	Yes	Yes	Yes	Yes	Yes	Yes
ENSMICG00000001062	PIWIL2	Yes	Yes	Yes	Yes	Yes	Yes	Yes	Yes	Yes	Yes
ENSMICG00000001063	TESMIN	Yes	Yes	Yes	Yes	Yes	Yes	Yes	Yes	Yes	Yes
ENSMICG00000001065	ENSMICG00000001065	Yes	Yes	Yes	Yes	Yes	Yes	Yes	Yes	Yes	Yes
ENSMICG00000001067	PRKAR2A	Yes	Yes	Yes	Yes	Yes	Yes	Yes	Yes	Yes	Yes
ENSMICG00000001068	CPT1A	Yes	Yes	Yes	Yes	Yes	Yes	Yes	Yes	Yes	Yes
ENSMICG00000001069	SLCO1A2	Yes	Yes	Yes	Yes	Yes	Yes	Yes	Yes	Yes	Yes
ENSMICG00000001070	ENSMICG00000001070	Yes	Yes	Yes	Yes	Yes	Yes	Yes	Yes	Yes	Yes
ENSMICG00000001073	SLC25A22	Yes	Yes	Yes	Yes	Yes	Yes	Yes	Yes	Yes	Yes
ENSMICG00000001075	RBMS2	Yes	Yes	Yes	Yes	Yes	Yes	Yes	Yes	Yes	Yes
ENSMICG00000001076	SLC39A14	Yes	Yes	Yes	Yes	Yes	Yes	Yes	Yes	Yes	Yes
ENSMICG00000001077	BAZ2A	Yes	Yes	Yes	Yes	Yes	Yes	Yes	Yes	Yes	Yes
ENSMICG00000001078	HSD17B11	Yes	Yes	Yes	Yes	Yes	Yes	Yes	Yes	Yes	Yes
ENSMICG00000001079	UPRT	Yes	Yes	Yes	Yes	Yes	Yes	Yes	Yes	Yes	Yes
ENSMICG00000001081	ZDHHC15	Yes	Yes	Yes	Yes	Yes	Yes	Yes	Yes	Yes	Yes
ENSMICG00000001083	HOOK3	Yes	Yes	Yes	Yes	Yes	Yes	Yes	Yes	Yes	Yes
ENSMICG00000001085	RAPH1	Yes	Yes	Yes	Yes	Yes	Yes	Yes	Yes	Yes	Yes
ENSMICG00000001086	PTGES3	Yes	Yes	Yes	Yes	Yes	Yes	Yes	Yes	Yes	Yes
ENSMICG00000001087	KBTBD4	Yes	Yes	Yes	Yes	Yes	Yes	Yes	Yes	Yes	Yes
ENSMICG00000001088	GDA	Yes	Yes	Yes	Yes	Yes	Yes	Yes	Yes	Yes	Yes
ENSMICG00000001091	FAM180B	Yes	Yes	Yes	Yes	Yes	Yes	Yes	Yes	Yes	Yes
ENSMICG00000001092	CCNC	Yes	Yes	Yes	Yes	Yes	Yes	Yes	Yes	Yes	Yes
ENSMICG00000001098	OR8D2	Yes	Yes	Yes	Yes	Yes	Yes	Yes	Yes	Yes	Yes
ENSMICG00000001099	ZFPM2	Yes	Yes	Yes	Yes	Yes	Yes	Yes	Yes	Yes	Yes
ENSMICG00000001100	ZC3H3	Yes	Yes	Yes	Yes	Yes	Yes	Yes	Yes	Yes	Yes
ENSMICG00000001102	ASPSCR1	Yes	Yes	Yes	Yes	Yes	Yes	Yes	Yes	Yes	Yes
ENSMICG00000001104	ENSMICG00000001104	Yes	Yes	Yes	Yes	Yes	Yes	Yes	Yes	Yes	Yes
ENSMICG00000001105	GSDMD	Yes	Yes	Yes	Yes	Yes	Yes	Yes	Yes	Yes	Yes
ENSMICG00000001110	NLRP3	Yes	Yes	Yes	Yes	Yes	Yes	Yes	Yes	Yes	Yes
ENSMICG00000001111	MROH6	Yes	Yes	Yes	Yes	Yes	Yes	Yes	Yes	Yes	Yes
ENSMICG00000001113	ATP10A	Yes	Yes	Yes	Yes	Yes	Yes	Yes	Yes	Yes	Yes
ENSMICG00000001114	RAC3	Yes	Yes	Yes	Yes	Yes	Yes	Yes	Yes	Yes	Yes
ENSMICG00000001115	NAPRT	Yes	Yes	Yes	Yes	Yes	Yes	Yes	Yes	Yes	Yes
ENSMICG00000001116	COMMD4	Yes	Yes	Yes	Yes	Yes	Yes	Yes	Yes	Yes	Yes
ENSMICG00000001118	CLEC5A	Yes	Yes	Yes	Yes	Yes	Yes	Yes	Yes	Yes	Yes
ENSMICG00000001120	USP50	Yes	Yes	Yes	Yes	Yes	Yes	Yes	Yes	Yes	Yes
ENSMICG00000001123	MGAM	Yes	Yes	Yes	Yes	Yes	Yes	Yes	Yes	Yes	Yes
ENSMICG00000001125	EIF4E3	Yes	Yes	Yes	Yes	Yes	Yes	Yes	Yes	Yes	Yes
ENSMICG00000001127	PROK2	Yes	Yes	Yes	Yes	Yes	Yes	Yes	Yes	Yes	Yes
ENSMICG00000001131	SNX30	Yes	Yes	Yes	Yes	Yes	Yes	Yes	Yes	Yes	Yes
ENSMICG00000001132	SCN3A	Yes	Yes	Yes	Yes	Yes	Yes	Yes	Yes	Yes	Yes
ENSMICG00000001133	SLC46A2	Yes	Yes	Yes	Yes	Yes	Yes	Yes	Yes	Yes	Yes
ENSMICG00000001136	PLXDC2	Yes	Yes	Yes	Yes	Yes	Yes	Yes	Yes	Yes	Yes
ENSMICG00000001137	NIPSNAP3A	Yes	Yes	Yes	Yes	Yes	Yes	Yes	Yes	Yes	Yes
ENSMICG00000001138	NEBL	Yes	Yes	Yes	Yes	Yes	Yes	Yes	Yes	Yes	Yes
ENSMICG00000001139	SLCO4A1	Yes	Yes	Yes	Yes	Yes	Yes	Yes	Yes	Yes	Yes
ENSMICG00000001140	ENSMICG00000001140	Yes	Yes	Yes	Yes	Yes	Yes	Yes	Yes	Yes	Yes
ENSMICG00000001144	P4HB	Yes	Yes	Yes	Yes	Yes	Yes	Yes	Yes	Yes	Yes
ENSMICG00000001146	KLF8	Yes	Yes	Yes	Yes	Yes	Yes	Yes	Yes	Yes	Yes
ENSMICG00000001147	TMEM120B	Yes	Yes	Yes	Yes	Yes	Yes	Yes	Yes	Yes	Yes
ENSMICG00000001148	FBP2	Yes	Yes	Yes	Yes	Yes	Yes	Yes	Yes	Yes	Yes
ENSMICG00000001152	SETD1B	Yes	Yes	Yes	Yes	Yes	Yes	Yes	Yes	Yes	Yes
ENSMICG00000001153	AOPEP	Yes	Yes	Yes	Yes	Yes	Yes	Yes	Yes	Yes	Yes
ENSMICG00000001156	ENSMICG00000001156	Yes	Yes	Yes	Yes	Yes	Yes	Yes	Yes	Yes	Yes
ENSMICG00000001157	WDR66	Yes	Yes	Yes	Yes	Yes	Yes	Yes	Yes	Yes	Yes
ENSMICG00000001158	FANCC	Yes	Yes	Yes	Yes	Yes	Yes	Yes	Yes	Yes	Yes
ENSMICG00000001160	BCL7A	Yes	Yes	Yes	Yes	Yes	Yes	Yes	Yes	Yes	Yes
ENSMICG00000001162	WDR1	Yes	Yes	Yes	Yes	Yes	Yes	Yes	Yes	Yes	Yes
ENSMICG00000001163	MLXIP	Yes	Yes	Yes	Yes	Yes	Yes	Yes	Yes	Yes	Yes
ENSMICG00000001164	PKP2	Yes	Yes	Yes	Yes	Yes	Yes	Yes	Yes	Yes	Yes
ENSMICG00000001165	IL31	Yes	No	No	No	Yes	No	No	Yes	No	No
ENSMICG00000001166	OR10A3	Yes	Yes	Yes	Yes	Yes	Yes	Yes	Yes	Yes	Yes
ENSMICG00000001167	LRRC43	Yes	Yes	Yes	Yes	Yes	Yes	Yes	Yes	Yes	Yes
ENSMICG00000001169	B3GNT4	Yes	Yes	Yes	Yes	Yes	Yes	Yes	Yes	Yes	Yes
ENSMICG00000001170	ENSMICG00000001170	Yes	Yes	Yes	Yes	Yes	Yes	Yes	Yes	Yes	Yes
ENSMICG00000001172	ENSMICG00000001172	Yes	Yes	Yes	Yes	Yes	Yes	Yes	Yes	Yes	Yes
ENSMICG00000001175	CLIP1	Yes	Yes	Yes	Yes	Yes	Yes	Yes	Yes	Yes	Yes
ENSMICG00000001176	SECISBP2	Yes	Yes	Yes	Yes	Yes	Yes	Yes	Yes	Yes	Yes
ENSMICG00000001178	SEMA4D	Yes	Yes	Yes	Yes	Yes	Yes	Yes	Yes	Yes	Yes
ENSMICG00000001179	PRSS16	Yes	Yes	Yes	Yes	Yes	Yes	Yes	Yes	Yes	Yes
ENSMICG00000001182	BRPF3	Yes	Yes	Yes	Yes	Yes	Yes	Yes	Yes	Yes	Yes
ENSMICG00000001183	ENSMICG00000001183	Yes	Yes	Yes	Yes	Yes	Yes	Yes	Yes	Yes	Yes
ENSMICG00000001185	NRXN2	Yes	Yes	Yes	Yes	Yes	Yes	Yes	Yes	Yes	Yes
ENSMICG00000001187	MAD2L2	Yes	Yes	Yes	Yes	Yes	Yes	Yes	Yes	Yes	Yes
ENSMICG00000001192	CAMK1G	Yes	Yes	Yes	Yes	Yes	Yes	Yes	Yes	Yes	Yes
ENSMICG00000001196	LAMB3	Yes	Yes	Yes	Yes	Yes	Yes	Yes	Yes	Yes	Yes
ENSMICG00000001197	PYGM	Yes	Yes	Yes	Yes	Yes	Yes	Yes	Yes	Yes	Yes
ENSMICG00000001200	EPS15	Yes	Yes	Yes	Yes	Yes	Yes	Yes	Yes	Yes	Yes
ENSMICG00000001202	SF1	Yes	Yes	Yes	Yes	Yes	Yes	Yes	Yes	Yes	Yes
ENSMICG00000001204	GNB5	Yes	Yes	Yes	Yes	Yes	Yes	Yes	Yes	Yes	Yes
ENSMICG00000001207	ZNF688	Yes	Yes	Yes	Yes	Yes	Yes	Yes	Yes	Yes	Yes
ENSMICG00000001208	MAP4K2	Yes	Yes	Yes	Yes	Yes	Yes	Yes	Yes	Yes	Yes
ENSMICG00000001209	PIK3CG	Yes	Yes	Yes	Yes	Yes	Yes	Yes	Yes	Yes	Yes
ENSMICG00000001210	ENSMICG00000001210	Yes	Yes	Yes	Yes	Yes	Yes	Yes	Yes	Yes	Yes
ENSMICG00000001211	SCGB3A1	Yes	Yes	Yes	Yes	Yes	Yes	Yes	Yes	Yes	No
ENSMICG00000001213	HSD11B1	Yes	Yes	Yes	Yes	Yes	Yes	Yes	Yes	Yes	Yes
ENSMICG00000001214	POU3F3	Yes	Yes	Yes	Yes	Yes	Yes	Yes	Yes	Yes	Yes
ENSMICG00000001216	TRAF3IP3	Yes	Yes	Yes	Yes	Yes	Yes	Yes	Yes	Yes	Yes
ENSMICG00000001218	MEN1	Yes	Yes	Yes	Yes	Yes	Yes	Yes	Yes	Yes	Yes
ENSMICG00000001222	DNAJC8	Yes	Yes	Yes	Yes	Yes	Yes	Yes	Yes	Yes	Yes
ENSMICG00000001223	CDC42BPG	Yes	Yes	Yes	Yes	Yes	Yes	Yes	Yes	Yes	Yes
ENSMICG00000001224	A2M	Yes	Yes	Yes	Yes	Yes	Yes	Yes	Yes	Yes	Yes
ENSMICG00000001226	MYBBP1A	Yes	Yes	Yes	Yes	Yes	Yes	Yes	Yes	Yes	Yes
ENSMICG00000001227	ATP5IF1	Yes	Yes	Yes	Yes	Yes	Yes	Yes	Yes	Yes	Yes
ENSMICG00000001229	ENSMICG00000001229	Yes	Yes	Yes	Yes	Yes	Yes	Yes	Yes	Yes	Yes
ENSMICG00000001232	BTBD10	Yes	Yes	Yes	Yes	Yes	Yes	Yes	Yes	Yes	Yes
ENSMICG00000001233	IRF6	Yes	Yes	Yes	Yes	Yes	Yes	Yes	Yes	Yes	Yes
ENSMICG00000001235	IFI44	Yes	Yes	Yes	Yes	Yes	Yes	Yes	Yes	Yes	Yes
ENSMICG00000001237	ALDH3A2	Yes	Yes	Yes	Yes	Yes	Yes	Yes	Yes	Yes	Yes
ENSMICG00000001238	ENSMICG00000001238	Yes	Yes	Yes	Yes	Yes	Yes	Yes	Yes	Yes	Yes
ENSMICG00000001239	EHD1	Yes	Yes	Yes	Yes	Yes	Yes	Yes	Yes	Yes	Yes
ENSMICG00000001241	ATG2A	Yes	Yes	Yes	Yes	Yes	Yes	Yes	Yes	Yes	Yes
ENSMICG00000001242	UTP25	Yes	Yes	Yes	Yes	Yes	Yes	Yes	Yes	Yes	Yes
ENSMICG00000001244	ZFR	Yes	Yes	Yes	Yes	Yes	Yes	Yes	Yes	Yes	Yes
ENSMICG00000001246	LAMB1	Yes	Yes	Yes	Yes	Yes	Yes	Yes	Yes	Yes	Yes
ENSMICG00000001250	ENSMICG00000001250	Yes	Yes	Yes	Yes	Yes	Yes	Yes	Yes	Yes	Yes
ENSMICG00000001251	AMT	Yes	Yes	Yes	Yes	Yes	Yes	Yes	Yes	Yes	Yes
ENSMICG00000001254	TOGARAM2	Yes	Yes	Yes	Yes	Yes	Yes	Yes	Yes	Yes	Yes
ENSMICG00000001255	PPP2R5B	Yes	Yes	Yes	Yes	Yes	Yes	Yes	Yes	Yes	Yes
ENSMICG00000001256	NLE1	Yes	Yes	Yes	Yes	Yes	Yes	Yes	Yes	Yes	Yes
ENSMICG00000001257	CER1	Yes	Yes	Yes	Yes	Yes	Yes	Yes	Yes	Yes	Yes
ENSMICG00000001258	SYT14	Yes	Yes	Yes	Yes	Yes	Yes	Yes	Yes	Yes	Yes
ENSMICG00000001259	ENSMICG00000001259	Yes	Yes	Yes	Yes	Yes	Yes	Yes	Yes	Yes	Yes
ENSMICG00000001260	PCARE	Yes	Yes	Yes	Yes	Yes	Yes	Yes	Yes	Yes	Yes
ENSMICG00000001261	ENSMICG00000001261	Yes	Yes	Yes	Yes	Yes	Yes	Yes	Yes	Yes	Yes
ENSMICG00000001263	LAMB4	Yes	Yes	Yes	Yes	Yes	Yes	Yes	Yes	Yes	Yes
ENSMICG00000001264	UNC45B	Yes	Yes	Yes	Yes	Yes	Yes	Yes	Yes	Yes	Yes
ENSMICG00000001265	GPA2	Yes	Yes	Yes	Yes	Yes	Yes	Yes	Yes	Yes	Yes
ENSMICG00000001266	CALCRL	Yes	Yes	Yes	Yes	Yes	Yes	Yes	Yes	Yes	Yes
ENSMICG00000001268	MAJIN	Yes	Yes	Yes	Yes	Yes	Yes	Yes	Yes	Yes	Yes
ENSMICG00000001270	BATF2	Yes	Yes	Yes	Yes	Yes	Yes	Yes	Yes	Yes	Yes
ENSMICG00000001271	CROT	Yes	Yes	Yes	Yes	Yes	Yes	Yes	Yes	Yes	Yes
ENSMICG00000001272	CCDC152	Yes	Yes	Yes	Yes	Yes	Yes	Yes	Yes	Yes	Yes
ENSMICG00000001273	SNX15	Yes	Yes	Yes	Yes	Yes	Yes	Yes	Yes	Yes	Yes
ENSMICG00000001274	HNF1B	Yes	Yes	Yes	Yes	Yes	Yes	Yes	Yes	Yes	Yes
ENSMICG00000001279	NRCAM	Yes	Yes	Yes	Yes	Yes	Yes	Yes	Yes	Yes	Yes
ENSMICG00000001280	PBX1	Yes	Yes	Yes	Yes	Yes	Yes	Yes	Yes	Yes	Yes
ENSMICG00000001282	NAALADL1	Yes	Yes	Yes	Yes	Yes	Yes	Yes	Yes	Yes	Yes
ENSMICG00000001283	KLF6	Yes	Yes	Yes	Yes	Yes	Yes	Yes	Yes	Yes	Yes
ENSMICG00000001285	PBK	Yes	Yes	Yes	Yes	Yes	Yes	Yes	Yes	Yes	Yes
ENSMICG00000001287	SDHAF4	Yes	Yes	Yes	Yes	Yes	Yes	Yes	Yes	Yes	Yes
ENSMICG00000001289	TET1	Yes	Yes	Yes	Yes	Yes	Yes	Yes	Yes	Yes	Yes
ENSMICG00000001290	ABCB1	Yes	Yes	Yes	Yes	Yes	Yes	Yes	Yes	Yes	Yes
ENSMICG00000001291	CDCA5	Yes	Yes	Yes	Yes	Yes	Yes	Yes	Yes	Yes	Yes
ENSMICG00000001292	REEP3	Yes	Yes	Yes	Yes	Yes	Yes	Yes	Yes	Yes	Yes
ENSMICG00000001293	BTG4	Yes	Yes	Yes	Yes	Yes	Yes	Yes	Yes	Yes	Yes
ENSMICG00000001294	ZFPL1	Yes	Yes	Yes	Yes	Yes	Yes	Yes	Yes	Yes	Yes
ENSMICG00000001295	RBPMS	Yes	Yes	Yes	Yes	Yes	Yes	Yes	Yes	Yes	Yes
ENSMICG00000001299	PHYHIPL	Yes	Yes	Yes	Yes	Yes	Yes	Yes	Yes	Yes	Yes
ENSMICG00000001301	LARP4B	Yes	Yes	Yes	Yes	Yes	Yes	Yes	Yes	Yes	Yes
ENSMICG00000001302	FAM13C	Yes	Yes	Yes	Yes	Yes	Yes	Yes	Yes	Yes	Yes
ENSMICG00000001303	TRAPPC2L	Yes	Yes	Yes	Yes	Yes	Yes	Yes	Yes	Yes	Yes
ENSMICG00000001305	ZNF704	Yes	Yes	Yes	Yes	Yes	Yes	Yes	Yes	Yes	Yes
ENSMICG00000001306	ATXN7L3	Yes	Yes	Yes	Yes	Yes	Yes	Yes	Yes	Yes	Yes
ENSMICG00000001308	PAG1	Yes	Yes	Yes	Yes	Yes	Yes	Yes	Yes	Yes	Yes
ENSMICG00000001309	TMUB2	Yes	Yes	Yes	Yes	Yes	Yes	Yes	Yes	Yes	Yes
ENSMICG00000001311	FABP5	Yes	Yes	Yes	Yes	Yes	Yes	Yes	Yes	Yes	Yes
ENSMICG00000001314	WNT8B	Yes	Yes	Yes	Yes	Yes	Yes	Yes	Yes	Yes	Yes
ENSMICG00000001316	LOXHD1	Yes	Yes	Yes	Yes	Yes	Yes	Yes	Yes	Yes	Yes
ENSMICG00000001317	SPEG	Yes	Yes	Yes	Yes	Yes	Yes	Yes	Yes	Yes	Yes
ENSMICG00000001320	ENSMICG00000001320	No	No	No	No	No	No	No	No	No	No
ENSMICG00000001324	ING2	Yes	Yes	Yes	Yes	Yes	Yes	Yes	Yes	Yes	Yes
ENSMICG00000001329	GMPPA	Yes	Yes	Yes	Yes	Yes	Yes	Yes	Yes	Yes	Yes
ENSMICG00000001333	LRIG2	Yes	Yes	Yes	Yes	Yes	Yes	Yes	Yes	Yes	Yes
ENSMICG00000001336	ASIC4	Yes	Yes	Yes	Yes	Yes	Yes	Yes	Yes	Yes	Yes
ENSMICG00000001338	FCSK	Yes	Yes	Yes	Yes	Yes	Yes	Yes	Yes	Yes	Yes
ENSMICG00000001341	ENSMICG00000001341	Yes	Yes	Yes	Yes	Yes	Yes	Yes	Yes	Yes	Yes
ENSMICG00000001343	ARHGAP36	Yes	Yes	Yes	Yes	Yes	Yes	Yes	Yes	Yes	Yes
ENSMICG00000001344	CHPF	Yes	Yes	Yes	Yes	Yes	Yes	Yes	Yes	Yes	Yes
ENSMICG00000001348	HIF1AN	Yes	Yes	Yes	Yes	Yes	Yes	Yes	Yes	Yes	Yes
ENSMICG00000001352	COG4	Yes	Yes	Yes	Yes	Yes	Yes	Yes	Yes	Yes	Yes
ENSMICG00000001357	PAX2	Yes	Yes	Yes	Yes	Yes	Yes	Yes	Yes	Yes	Yes
ENSMICG00000001360	PHTF1	Yes	Yes	Yes	Yes	Yes	Yes	Yes	Yes	Yes	Yes
ENSMICG00000001362	TINAGL1	Yes	Yes	Yes	Yes	Yes	Yes	Yes	Yes	Yes	Yes
ENSMICG00000001363	SF3B3	Yes	Yes	Yes	Yes	Yes	Yes	Yes	Yes	Yes	Yes
ENSMICG00000001364	GRM3	Yes	Yes	Yes	Yes	Yes	Yes	Yes	Yes	Yes	Yes
ENSMICG00000001365	TMEM192	Yes	Yes	Yes	Yes	Yes	Yes	Yes	Yes	Yes	Yes
ENSMICG00000001367	HCRTR1	Yes	Yes	Yes	Yes	Yes	Yes	Yes	Yes	Yes	Yes
ENSMICG00000001368	ENSMICG00000001368	Yes	Yes	Yes	Yes	Yes	Yes	No	No	Yes	No
ENSMICG00000001369	RSBN1	Yes	Yes	Yes	Yes	Yes	Yes	Yes	Yes	Yes	Yes
ENSMICG00000001371	SLF2	Yes	Yes	Yes	Yes	Yes	Yes	Yes	Yes	Yes	Yes
ENSMICG00000001372	HMGCS1	Yes	Yes	Yes	Yes	Yes	Yes	Yes	Yes	Yes	Yes
ENSMICG00000001373	ENSMICG00000001373	Yes	Yes	Yes	Yes	No	Yes	Yes	Yes	Yes	No
ENSMICG00000001374	PEF1	Yes	Yes	Yes	Yes	Yes	Yes	Yes	Yes	Yes	Yes
ENSMICG00000001377	COL16A1	Yes	Yes	Yes	Yes	Yes	Yes	Yes	Yes	Yes	Yes
ENSMICG00000001379	LSMEM1	Yes	Yes	Yes	Yes	Yes	Yes	Yes	Yes	Yes	Yes
ENSMICG00000001380	MTSS2	Yes	Yes	Yes	Yes	Yes	Yes	Yes	Yes	Yes	Yes
ENSMICG00000001384	ENSMICG00000001384	Yes	Yes	Yes	Yes	Yes	Yes	Yes	Yes	Yes	Yes
ENSMICG00000001385	PTPN22	Yes	Yes	Yes	Yes	Yes	Yes	Yes	Yes	Yes	Yes
ENSMICG00000001386	RHOBTB3	Yes	Yes	Yes	Yes	Yes	Yes	Yes	Yes	Yes	Yes
ENSMICG00000001389	GRAMD1A	Yes	Yes	Yes	Yes	Yes	Yes	Yes	Yes	Yes	Yes
ENSMICG00000001390	PLA2G1B	Yes	No	Yes	Yes	Yes	No	No	Yes	No	Yes
ENSMICG00000001391	DACH2	Yes	Yes	Yes	Yes	Yes	Yes	Yes	Yes	Yes	Yes
ENSMICG00000001393	VAC14	Yes	Yes	Yes	Yes	Yes	Yes	Yes	Yes	Yes	Yes
ENSMICG00000001394	AP4B1	Yes	Yes	Yes	Yes	Yes	Yes	Yes	Yes	Yes	Yes
ENSMICG00000001396	DCLRE1B	Yes	Yes	Yes	Yes	Yes	Yes	Yes	Yes	Yes	Yes
ENSMICG00000001399	HIPK1	Yes	Yes	Yes	Yes	Yes	Yes	Yes	Yes	Yes	Yes
ENSMICG00000001400	ADGRB2	Yes	Yes	Yes	Yes	Yes	Yes	Yes	Yes	Yes	Yes
ENSMICG00000001401	ENSMICG00000001401	Yes	Yes	Yes	Yes	Yes	Yes	Yes	Yes	Yes	Yes
ENSMICG00000001403	OXA1L	Yes	Yes	Yes	Yes	Yes	Yes	Yes	Yes	Yes	Yes
ENSMICG00000001406	NAP1L3	Yes	Yes	Yes	Yes	Yes	Yes	Yes	Yes	Yes	Yes
ENSMICG00000001408	IL6R	Yes	Yes	Yes	Yes	Yes	Yes	Yes	Yes	Yes	Yes
ENSMICG00000001409	LPXN	Yes	Yes	Yes	Yes	Yes	Yes	Yes	Yes	Yes	Yes
ENSMICG00000001411	SPOCD1	Yes	Yes	Yes	Yes	Yes	Yes	Yes	Yes	Yes	Yes
ENSMICG00000001412	OLFML3	Yes	Yes	Yes	Yes	Yes	Yes	Yes	Yes	Yes	Yes
ENSMICG00000001415	SYT6	Yes	Yes	Yes	Yes	Yes	Yes	Yes	Yes	Yes	Yes
ENSMICG00000001419	TDRD10	Yes	Yes	Yes	Yes	Yes	Yes	Yes	Yes	Yes	Yes
ENSMICG00000001422	RNMT	Yes	Yes	Yes	Yes	Yes	Yes	Yes	Yes	Yes	Yes
ENSMICG00000001424	PTP4A2	Yes	Yes	Yes	Yes	Yes	Yes	Yes	Yes	Yes	Yes
ENSMICG00000001426	PLB1	Yes	Yes	Yes	Yes	Yes	Yes	Yes	Yes	Yes	Yes
ENSMICG00000001427	UBE2Q1	Yes	Yes	Yes	Yes	Yes	Yes	Yes	Yes	Yes	Yes
ENSMICG00000001428	KHDRBS1	Yes	Yes	Yes	Yes	Yes	Yes	Yes	Yes	Yes	Yes
ENSMICG00000001430	TMEM39B	Yes	Yes	Yes	Yes	Yes	Yes	Yes	Yes	Yes	Yes
ENSMICG00000001431	ADAR	Yes	Yes	Yes	Yes	Yes	Yes	Yes	Yes	Yes	Yes
ENSMICG00000001433	ENSMICG00000001433	Yes	Yes	Yes	Yes	No	Yes	Yes	Yes	Yes	Yes
ENSMICG00000001434	KPNA6	Yes	Yes	Yes	Yes	Yes	Yes	Yes	Yes	Yes	Yes
ENSMICG00000001435	PPP2R3C	Yes	Yes	Yes	Yes	Yes	Yes	Yes	Yes	Yes	Yes
ENSMICG00000001438	ENSMICG00000001438	Yes	Yes	Yes	Yes	Yes	Yes	Yes	Yes	Yes	Yes
ENSMICG00000001439	SGCZ	Yes	Yes	Yes	Yes	Yes	Yes	Yes	Yes	Yes	Yes
ENSMICG00000001441	KCNN3	Yes	Yes	Yes	Yes	Yes	Yes	Yes	Yes	Yes	Yes
ENSMICG00000001445	HNRNPDL	No	No	No	No	No	No	No	No	No	No
ENSMICG00000001446	PPP1CB	Yes	Yes	Yes	Yes	Yes	Yes	Yes	Yes	Yes	Yes
ENSMICG00000001449	GALNT17	Yes	Yes	Yes	Yes	Yes	Yes	Yes	Yes	Yes	Yes
ENSMICG00000001450	SEMA6A	Yes	Yes	Yes	Yes	Yes	Yes	Yes	Yes	Yes	Yes
ENSMICG00000001452	ENOPH1	No	No	No	No	No	No	No	No	No	No
ENSMICG00000001453	CALN1	Yes	Yes	Yes	Yes	Yes	Yes	Yes	Yes	Yes	Yes
ENSMICG00000001454	SRPX	Yes	Yes	Yes	Yes	Yes	Yes	Yes	Yes	Yes	Yes
ENSMICG00000001455	ATRNL1	Yes	Yes	Yes	Yes	Yes	Yes	Yes	Yes	Yes	Yes
ENSMICG00000001457	CA3	Yes	Yes	Yes	Yes	Yes	Yes	Yes	Yes	Yes	Yes
ENSMICG00000001459	PRDM5	Yes	Yes	Yes	Yes	Yes	Yes	Yes	Yes	Yes	Yes
ENSMICG00000001463	SGCE	Yes	Yes	Yes	Yes	Yes	Yes	Yes	Yes	Yes	Yes
ENSMICG00000001468	APP	Yes	Yes	Yes	Yes	Yes	Yes	Yes	Yes	Yes	Yes
ENSMICG00000001469	ENSMICG00000001469	Yes	Yes	Yes	Yes	Yes	Yes	Yes	Yes	Yes	Yes
ENSMICG00000001474	CASC1	Yes	Yes	Yes	Yes	Yes	Yes	Yes	Yes	Yes	Yes
ENSMICG00000001475	ENSMICG00000001475	Yes	Yes	No	Yes	Yes	Yes	Yes	Yes	Yes	Yes
ENSMICG00000001476	CTNNA2	Yes	Yes	Yes	Yes	Yes	Yes	Yes	Yes	Yes	Yes
ENSMICG00000001479	COBLL1	Yes	Yes	Yes	Yes	Yes	Yes	Yes	Yes	Yes	Yes
ENSMICG00000001482	ENSMICG00000001482	Yes	Yes	Yes	Yes	Yes	Yes	Yes	Yes	Yes	Yes
ENSMICG00000001485	ENSMICG00000001485	Yes	Yes	Yes	Yes	Yes	Yes	Yes	Yes	Yes	Yes
ENSMICG00000001486	ENSMICG00000001486	Yes	Yes	Yes	Yes	Yes	Yes	Yes	Yes	Yes	Yes
ENSMICG00000001487	ARID2	Yes	Yes	Yes	Yes	Yes	Yes	Yes	Yes	Yes	Yes
ENSMICG00000001488	CCHCR1	Yes	Yes	Yes	Yes	Yes	Yes	Yes	Yes	Yes	Yes
ENSMICG00000001490	ENSMICG00000001490	Yes	Yes	Yes	Yes	Yes	Yes	Yes	Yes	Yes	Yes
ENSMICG00000001491	PARP2	Yes	Yes	Yes	Yes	Yes	Yes	Yes	Yes	Yes	Yes
ENSMICG00000001495	KANK4	Yes	Yes	Yes	Yes	Yes	Yes	Yes	Yes	Yes	Yes
ENSMICG00000001496	UTP11	Yes	Yes	Yes	Yes	Yes	Yes	Yes	Yes	Yes	Yes
ENSMICG00000001497	TEP1	Yes	Yes	Yes	Yes	Yes	Yes	Yes	Yes	Yes	Yes
ENSMICG00000001500	POU3F1	Yes	Yes	Yes	Yes	Yes	Yes	Yes	Yes	Yes	Yes
ENSMICG00000001502	USP1	Yes	Yes	Yes	Yes	Yes	Yes	Yes	Yes	Yes	Yes
ENSMICG00000001504	ITGA11	Yes	Yes	Yes	Yes	Yes	Yes	Yes	Yes	Yes	Yes
ENSMICG00000001507	DOCK7	Yes	Yes	Yes	Yes	Yes	Yes	Yes	Yes	Yes	Yes
ENSMICG00000001508	ENSMICG00000001508	Yes	Yes	Yes	Yes	Yes	Yes	Yes	Yes	Yes	Yes
ENSMICG00000001510	ST3GAL3	Yes	Yes	Yes	Yes	Yes	Yes	Yes	Yes	Yes	Yes
ENSMICG00000001511	ENSMICG00000001511	Yes	Yes	Yes	Yes	Yes	Yes	Yes	Yes	Yes	Yes
ENSMICG00000001514	LSR	Yes	Yes	Yes	Yes	Yes	Yes	Yes	Yes	Yes	Yes
ENSMICG00000001516	ZNF555	Yes	Yes	Yes	Yes	Yes	Yes	Yes	Yes	Yes	Yes
ENSMICG00000001519	USF2	Yes	Yes	Yes	Yes	Yes	Yes	Yes	Yes	Yes	Yes
ENSMICG00000001520	PATE1	Yes	Yes	Yes	Yes	Yes	Yes	Yes	Yes	Yes	Yes
ENSMICG00000001522	KLHL33	Yes	Yes	Yes	Yes	Yes	Yes	Yes	Yes	Yes	Yes
ENSMICG00000001523	CORO2B	Yes	Yes	Yes	Yes	Yes	Yes	Yes	Yes	Yes	Yes
ENSMICG00000001526	WDCP	Yes	Yes	Yes	Yes	Yes	Yes	Yes	Yes	Yes	Yes
ENSMICG00000001527	ALDH8A1	Yes	Yes	Yes	Yes	Yes	Yes	Yes	Yes	Yes	Yes
ENSMICG00000001531	CD22	Yes	Yes	Yes	Yes	Yes	Yes	Yes	Yes	Yes	Yes
ENSMICG00000001533	ENSMICG00000001533	Yes	Yes	Yes	Yes	Yes	Yes	Yes	Yes	Yes	Yes
ENSMICG00000001535	ANGPTL3	Yes	Yes	Yes	Yes	Yes	Yes	Yes	Yes	Yes	Yes
ENSMICG00000001537	TP53I3	Yes	Yes	Yes	Yes	Yes	Yes	Yes	Yes	Yes	Yes
ENSMICG00000001538	ATG4C	Yes	Yes	Yes	Yes	Yes	Yes	Yes	Yes	Yes	Yes
ENSMICG00000001541	PFN4	Yes	Yes	Yes	Yes	Yes	Yes	Yes	Yes	Yes	Yes
ENSMICG00000001542	KRTDAP	Yes	Yes	Yes	Yes	Yes	Yes	Yes	Yes	Yes	Yes
ENSMICG00000001543	ZNF791	Yes	Yes	Yes	Yes	Yes	Yes	Yes	Yes	Yes	Yes
ENSMICG00000001545	ENSMICG00000001545	Yes	Yes	Yes	Yes	Yes	Yes	Yes	Yes	Yes	Yes
ENSMICG00000001546	FAM228A	Yes	Yes	Yes	Yes	No	Yes	Yes	Yes	Yes	Yes
ENSMICG00000001547	LMOD1	Yes	Yes	Yes	Yes	Yes	Yes	Yes	Yes	Yes	Yes
ENSMICG00000001550	ZCCHC2	Yes	Yes	Yes	Yes	Yes	Yes	Yes	Yes	Yes	Yes
ENSMICG00000001551	CCDC189	Yes	Yes	Yes	Yes	Yes	Yes	Yes	Yes	Yes	Yes
ENSMICG00000001552	ITSN2	Yes	Yes	Yes	Yes	Yes	Yes	Yes	Yes	Yes	Yes
ENSMICG00000001553	ENSMICG00000001553	Yes	Yes	Yes	Yes	Yes	Yes	Yes	Yes	Yes	Yes
ENSMICG00000001555	RNF40	Yes	Yes	Yes	Yes	Yes	Yes	Yes	Yes	Yes	Yes
ENSMICG00000001557	ENTPD1	Yes	Yes	Yes	Yes	Yes	Yes	Yes	Yes	Yes	Yes
ENSMICG00000001558	ELAVL2	Yes	Yes	Yes	Yes	Yes	Yes	Yes	Yes	Yes	Yes
ENSMICG00000001559	PHLPP1	Yes	Yes	Yes	Yes	Yes	Yes	Yes	Yes	Yes	Yes
ENSMICG00000001561	ENSMICG00000001561	Yes	Yes	Yes	Yes	Yes	Yes	Yes	Yes	Yes	Yes
ENSMICG00000001562	CHRDL1	Yes	Yes	Yes	Yes	Yes	Yes	Yes	Yes	Yes	Yes
ENSMICG00000001566	FBXL19	Yes	Yes	Yes	Yes	Yes	Yes	Yes	Yes	Yes	Yes
ENSMICG00000001568	LCMT1	Yes	Yes	Yes	Yes	Yes	Yes	Yes	Yes	Yes	Yes
ENSMICG00000001569	ENSMICG00000001569	Yes	Yes	Yes	Yes	Yes	Yes	Yes	Yes	Yes	Yes
ENSMICG00000001572	ORAI3	Yes	Yes	Yes	Yes	Yes	Yes	Yes	Yes	Yes	Yes
ENSMICG00000001574	ZNF517	Yes	Yes	Yes	Yes	Yes	Yes	Yes	Yes	Yes	Yes
ENSMICG00000001575	SETD1A	Yes	Yes	Yes	Yes	Yes	Yes	Yes	Yes	Yes	Yes
ENSMICG00000001578	PTRHD1	Yes	Yes	Yes	Yes	Yes	Yes	Yes	Yes	Yes	Yes
ENSMICG00000001579	ENSMICG00000001579	Yes	Yes	Yes	Yes	Yes	Yes	Yes	Yes	Yes	Yes
ENSMICG00000001580	CENPO	Yes	Yes	Yes	Yes	Yes	Yes	Yes	Yes	Yes	Yes
ENSMICG00000001581	VAMP7	Yes	Yes	Yes	Yes	Yes	Yes	Yes	Yes	Yes	Yes
ENSMICG00000001582	KDSR	Yes	Yes	Yes	Yes	Yes	Yes	Yes	Yes	Yes	Yes
ENSMICG00000001584	ADCY3	Yes	Yes	Yes	Yes	Yes	Yes	Yes	Yes	Yes	Yes
ENSMICG00000001586	SLC17A8	Yes	Yes	Yes	Yes	Yes	Yes	Yes	Yes	Yes	Yes
ENSMICG00000001587	FBN2	Yes	Yes	Yes	Yes	Yes	Yes	Yes	Yes	Yes	Yes
ENSMICG00000001588	HS3ST4	Yes	Yes	Yes	Yes	Yes	Yes	Yes	Yes	Yes	Yes
ENSMICG00000001589	VPS4B	Yes	Yes	Yes	Yes	Yes	Yes	Yes	Yes	Yes	Yes
ENSMICG00000001590	HSD3B7	Yes	Yes	Yes	Yes	Yes	Yes	Yes	Yes	Yes	Yes
ENSMICG00000001591	RRP15	Yes	Yes	Yes	Yes	Yes	Yes	Yes	Yes	Yes	Yes
ENSMICG00000001593	DRD4	Yes	Yes	Yes	Yes	Yes	Yes	Yes	Yes	Yes	Yes
ENSMICG00000001594	LHFPL6	Yes	Yes	Yes	Yes	Yes	Yes	Yes	Yes	Yes	Yes
ENSMICG00000001596	SERPINB5	Yes	Yes	Yes	Yes	Yes	Yes	Yes	Yes	Yes	Yes
ENSMICG00000001597	TGFB2	Yes	Yes	Yes	Yes	Yes	Yes	Yes	Yes	Yes	Yes
ENSMICG00000001598	COG6	Yes	Yes	Yes	Yes	Yes	Yes	Yes	Yes	Yes	Yes
ENSMICG00000001599	F12	Yes	Yes	Yes	Yes	Yes	Yes	Yes	Yes	Yes	Yes
ENSMICG00000001600	STX1B	Yes	Yes	Yes	Yes	Yes	Yes	Yes	Yes	Yes	Yes
ENSMICG00000001602	DEAF1	Yes	Yes	Yes	Yes	Yes	Yes	Yes	Yes	Yes	Yes
ENSMICG00000001604	SERPINB12	Yes	Yes	Yes	Yes	Yes	Yes	Yes	Yes	Yes	Yes
ENSMICG00000001605	STX4	Yes	Yes	Yes	Yes	Yes	Yes	Yes	Yes	Yes	Yes
ENSMICG00000001606	EFR3B	Yes	Yes	Yes	Yes	Yes	Yes	Yes	Yes	Yes	Yes
ENSMICG00000001607	SERPINB13	Yes	Yes	Yes	Yes	Yes	Yes	Yes	Yes	Yes	Yes
ENSMICG00000001608	TMEM80	Yes	Yes	Yes	Yes	Yes	Yes	Yes	Yes	Yes	Yes
ENSMICG00000001610	ZNF668	Yes	Yes	Yes	Yes	Yes	Yes	Yes	Yes	Yes	Yes
ENSMICG00000001611	EPS8L2	Yes	Yes	Yes	Yes	Yes	Yes	Yes	Yes	Yes	Yes
ENSMICG00000001612	ANKRD24	Yes	Yes	Yes	Yes	Yes	Yes	Yes	Yes	Yes	Yes
ENSMICG00000001613	ZNF646	Yes	Yes	Yes	Yes	Yes	Yes	Yes	Yes	Yes	Yes
ENSMICG00000001616	POMC	Yes	Yes	Yes	Yes	Yes	Yes	Yes	Yes	Yes	Yes
ENSMICG00000001623	BCKDK	Yes	Yes	Yes	Yes	Yes	Yes	Yes	Yes	Yes	Yes
ENSMICG00000001624	ENSMICG00000001624	No	Yes	Yes	Yes	Yes	Yes	No	Yes	No	Yes
ENSMICG00000001625	KAT8	Yes	Yes	Yes	Yes	Yes	Yes	Yes	Yes	Yes	Yes
ENSMICG00000001626	NCAM2	Yes	Yes	Yes	Yes	Yes	Yes	Yes	Yes	Yes	Yes
ENSMICG00000001627	SNX8	Yes	Yes	Yes	Yes	Yes	Yes	Yes	Yes	Yes	Yes
ENSMICG00000001630	H2AFY2	Yes	Yes	Yes	Yes	Yes	Yes	Yes	Yes	Yes	Yes
ENSMICG00000001631	PRSS8	Yes	Yes	Yes	Yes	Yes	Yes	Yes	Yes	Yes	Yes
ENSMICG00000001632	AIFM2	Yes	Yes	Yes	Yes	Yes	Yes	Yes	Yes	Yes	Yes
ENSMICG00000001633	PELP1	Yes	Yes	Yes	Yes	Yes	Yes	Yes	Yes	Yes	Yes
ENSMICG00000001636	SPEF2	Yes	Yes	Yes	Yes	Yes	Yes	Yes	Yes	Yes	Yes
ENSMICG00000001638	ENSMICG00000001638	Yes	Yes	Yes	Yes	Yes	Yes	Yes	Yes	Yes	Yes
ENSMICG00000001640	ENSMICG00000001640	Yes	Yes	Yes	Yes	Yes	Yes	Yes	Yes	Yes	Yes
ENSMICG00000001643	ARRB2	Yes	Yes	Yes	Yes	Yes	Yes	Yes	Yes	Yes	Yes
ENSMICG00000001644	CNOT2	Yes	Yes	Yes	Yes	Yes	Yes	Yes	Yes	Yes	Yes
ENSMICG00000001645	MED11	Yes	Yes	Yes	Yes	Yes	Yes	Yes	Yes	Yes	Yes
ENSMICG00000001646	CXCL16	No	Yes	Yes	Yes	Yes	Yes	Yes	No	No	Yes
ENSMICG00000001647	UBE2E3	Yes	Yes	Yes	Yes	Yes	Yes	Yes	Yes	Yes	Yes
ENSMICG00000001648	IL7R	Yes	Yes	Yes	Yes	Yes	Yes	Yes	Yes	Yes	Yes
ENSMICG00000001649	ZMYND15	Yes	Yes	Yes	Yes	Yes	Yes	Yes	Yes	Yes	Yes
ENSMICG00000001655	CYREN	Yes	Yes	Yes	No	Yes	Yes	No	No	No	Yes
ENSMICG00000001656	WDR91	Yes	Yes	Yes	Yes	Yes	Yes	Yes	Yes	Yes	Yes
ENSMICG00000001659	UPF1	Yes	Yes	Yes	Yes	Yes	Yes	Yes	Yes	Yes	Yes
ENSMICG00000001661	STRA8	Yes	Yes	Yes	Yes	Yes	Yes	Yes	Yes	Yes	Yes
ENSMICG00000001663	SLC24A4	Yes	Yes	Yes	Yes	Yes	Yes	Yes	Yes	Yes	Yes
ENSMICG00000001665	CARMIL3	Yes	Yes	Yes	Yes	Yes	Yes	Yes	Yes	Yes	Yes
ENSMICG00000001667	CNOT4	Yes	Yes	Yes	Yes	Yes	Yes	Yes	Yes	Yes	Yes
ENSMICG00000001668	ENSMICG00000001668	Yes	Yes	Yes	Yes	Yes	Yes	Yes	Yes	Yes	Yes
ENSMICG00000001669	RIN3	Yes	Yes	Yes	Yes	Yes	Yes	Yes	Yes	Yes	Yes
ENSMICG00000001671	VOPP1	Yes	Yes	Yes	Yes	Yes	Yes	Yes	Yes	Yes	Yes
ENSMICG00000001672	LGMN	Yes	Yes	Yes	Yes	Yes	Yes	Yes	Yes	Yes	Yes
ENSMICG00000001673	LMF2	Yes	Yes	Yes	Yes	Yes	Yes	Yes	Yes	Yes	Yes
ENSMICG00000001674	PHF20	Yes	Yes	Yes	Yes	Yes	Yes	Yes	Yes	Yes	Yes
ENSMICG00000001676	KIF20A	Yes	Yes	Yes	Yes	Yes	Yes	Yes	Yes	Yes	Yes
ENSMICG00000001677	ENSMICG00000001677	Yes	Yes	Yes	Yes	Yes	Yes	Yes	Yes	Yes	Yes
ENSMICG00000001678	GOLGA5	Yes	Yes	Yes	Yes	Yes	Yes	Yes	Yes	Yes	Yes
ENSMICG00000001679	SIAE	Yes	Yes	Yes	Yes	Yes	Yes	Yes	Yes	Yes	Yes
ENSMICG00000001683	PCK2	Yes	Yes	Yes	Yes	Yes	Yes	Yes	Yes	Yes	Yes
ENSMICG00000001685	CNBD2	Yes	Yes	Yes	Yes	Yes	Yes	Yes	Yes	Yes	Yes
ENSMICG00000001686	CHGA	Yes	Yes	Yes	Yes	Yes	Yes	Yes	Yes	Yes	Yes
ENSMICG00000001688	PSME1	Yes	Yes	Yes	Yes	Yes	Yes	Yes	Yes	Yes	Yes
ENSMICG00000001691	TRPA1	Yes	Yes	Yes	Yes	Yes	Yes	Yes	Yes	Yes	Yes
ENSMICG00000001692	GFRA3	Yes	Yes	Yes	Yes	Yes	Yes	Yes	Yes	Yes	Yes
ENSMICG00000001693	ITPK1	Yes	Yes	Yes	Yes	Yes	Yes	Yes	Yes	Yes	Yes
ENSMICG00000001695	VSIG2	Yes	Yes	Yes	Yes	Yes	Yes	Yes	Yes	Yes	Yes
ENSMICG00000001697	EMC9	Yes	Yes	Yes	Yes	Yes	Yes	Yes	Yes	Yes	Yes
ENSMICG00000001698	EPB41L1	Yes	Yes	Yes	Yes	Yes	Yes	Yes	Yes	Yes	Yes
ENSMICG00000001700	SNX2	Yes	Yes	Yes	Yes	Yes	Yes	Yes	Yes	Yes	Yes
ENSMICG00000001701	CDC25C	Yes	Yes	Yes	Yes	Yes	Yes	Yes	Yes	Yes	Yes
ENSMICG00000001702	PSME2	Yes	Yes	Yes	Yes	Yes	Yes	Yes	Yes	Yes	Yes
ENSMICG00000001703	ROBO3	Yes	Yes	Yes	Yes	Yes	Yes	Yes	Yes	Yes	Yes
ENSMICG00000001704	FSD1L	Yes	Yes	Yes	Yes	Yes	Yes	Yes	Yes	Yes	Yes
ENSMICG00000001705	ENSMICG00000001705	Yes	Yes	Yes	Yes	Yes	Yes	Yes	Yes	Yes	Yes
ENSMICG00000001706	KDM3B	Yes	Yes	Yes	Yes	Yes	Yes	Yes	Yes	Yes	Yes
ENSMICG00000001707	AAR2	Yes	Yes	Yes	Yes	Yes	Yes	Yes	Yes	Yes	Yes
ENSMICG00000001709	FKTN	Yes	Yes	Yes	Yes	Yes	Yes	Yes	Yes	Yes	Yes
ENSMICG00000001710	ROBO4	Yes	Yes	Yes	Yes	Yes	Yes	Yes	Yes	Yes	Yes
ENSMICG00000001711	REC8	Yes	Yes	Yes	Yes	Yes	Yes	Yes	Yes	Yes	Yes
ENSMICG00000001712	PPIC	Yes	Yes	Yes	Yes	Yes	Yes	Yes	Yes	Yes	Yes
ENSMICG00000001715	PTPRM	Yes	Yes	Yes	Yes	Yes	Yes	Yes	Yes	Yes	Yes
ENSMICG00000001716	UPF2	Yes	Yes	Yes	Yes	Yes	Yes	Yes	Yes	Yes	Yes
ENSMICG00000001717	MTMR8	Yes	Yes	Yes	Yes	Yes	Yes	Yes	Yes	Yes	Yes
ENSMICG00000001719	IPO4	Yes	Yes	Yes	Yes	Yes	Yes	Yes	Yes	Yes	Yes
ENSMICG00000001721	TMEM38B	Yes	Yes	Yes	Yes	Yes	Yes	Yes	Yes	Yes	Yes
ENSMICG00000001723	IL17RD	Yes	Yes	Yes	Yes	Yes	Yes	Yes	Yes	Yes	Yes
ENSMICG00000001724	WAPL	Yes	Yes	Yes	Yes	Yes	Yes	Yes	Yes	Yes	Yes
ENSMICG00000001725	ENSMICG00000001725	Yes	Yes	Yes	Yes	Yes	Yes	Yes	Yes	Yes	Yes
ENSMICG00000001726	ENSMICG00000001726	Yes	Yes	Yes	Yes	Yes	Yes	Yes	Yes	Yes	Yes
ENSMICG00000001727	DHTKD1	Yes	Yes	Yes	Yes	Yes	Yes	Yes	Yes	Yes	Yes
ENSMICG00000001729	TSSK4	Yes	Yes	Yes	Yes	Yes	Yes	Yes	Yes	Yes	Yes
ENSMICG00000001736	ENSMICG00000001736	Yes	Yes	Yes	Yes	Yes	Yes	Yes	Yes	Yes	Yes
ENSMICG00000001737	IDO2	Yes	Yes	Yes	Yes	Yes	Yes	Yes	Yes	Yes	Yes
ENSMICG00000001739	TINF2	Yes	Yes	Yes	Yes	Yes	Yes	Yes	Yes	Yes	Yes
ENSMICG00000001741	ANKRD60	Yes	Yes	Yes	Yes	Yes	Yes	Yes	Yes	Yes	Yes
ENSMICG00000001743	UPF3B	Yes	Yes	Yes	Yes	Yes	Yes	Yes	Yes	Yes	Yes
ENSMICG00000001744	CDCA3	Yes	Yes	Yes	Yes	Yes	Yes	Yes	Yes	Yes	Yes
ENSMICG00000001746	TGM1	Yes	Yes	Yes	Yes	Yes	Yes	Yes	Yes	Yes	Yes
ENSMICG00000001747	RB1	Yes	Yes	Yes	Yes	Yes	Yes	Yes	Yes	Yes	Yes
ENSMICG00000001749	USP5	Yes	Yes	Yes	Yes	Yes	Yes	Yes	Yes	Yes	Yes
ENSMICG00000001750	ENSMICG00000001750	Yes	Yes	Yes	Yes	Yes	Yes	Yes	Yes	Yes	Yes
ENSMICG00000001752	IRF3	Yes	Yes	Yes	Yes	Yes	Yes	Yes	Yes	Yes	Yes
ENSMICG00000001753	RABGGTA	Yes	Yes	Yes	Yes	Yes	Yes	Yes	Yes	Yes	Yes
ENSMICG00000001755	BCL2L12	Yes	Yes	Yes	Yes	Yes	Yes	Yes	Yes	Yes	Yes
ENSMICG00000001756	KIAA2013	Yes	Yes	Yes	Yes	Yes	Yes	Yes	Yes	Yes	Yes
ENSMICG00000001757	RRAS	Yes	Yes	Yes	Yes	Yes	Yes	Yes	Yes	Yes	Yes
ENSMICG00000001759	ITM2B	Yes	Yes	Yes	Yes	Yes	Yes	Yes	Yes	Yes	Yes
ENSMICG00000001760	DHRS1	Yes	Yes	Yes	Yes	Yes	Yes	Yes	Yes	Yes	Yes
ENSMICG00000001761	RCBTB2	Yes	Yes	Yes	Yes	Yes	Yes	Yes	Yes	Yes	Yes
ENSMICG00000001763	ENSMICG00000001763	Yes	Yes	Yes	Yes	Yes	Yes	Yes	Yes	Yes	Yes
ENSMICG00000001764	NOP9	Yes	Yes	Yes	Yes	Yes	Yes	Yes	Yes	Yes	Yes
ENSMICG00000001765	SPSB2	Yes	Yes	Yes	Yes	Yes	Yes	Yes	Yes	Yes	Yes
ENSMICG00000001768	LRRC23	Yes	Yes	Yes	Yes	Yes	Yes	Yes	Yes	Yes	Yes
ENSMICG00000001771	ADCY4	Yes	Yes	Yes	Yes	Yes	Yes	Yes	Yes	Yes	Yes
ENSMICG00000001772	CTSB	Yes	Yes	Yes	Yes	Yes	Yes	Yes	Yes	Yes	Yes
ENSMICG00000001773	TENT5C	Yes	Yes	Yes	Yes	Yes	Yes	Yes	Yes	Yes	Yes
ENSMICG00000001774	ENSMICG00000001774	Yes	Yes	Yes	Yes	Yes	Yes	Yes	Yes	Yes	Yes
ENSMICG00000001775	GDAP2	Yes	Yes	Yes	Yes	Yes	Yes	Yes	Yes	Yes	Yes
ENSMICG00000001777	ENSMICG00000001777	Yes	Yes	Yes	Yes	Yes	Yes	Yes	Yes	Yes	Yes
ENSMICG00000001779	ENSMICG00000001779	No	Yes	No	No	No	No	No	No	No	No
ENSMICG00000001782	PTPN6	Yes	Yes	Yes	Yes	Yes	Yes	Yes	Yes	Yes	Yes
ENSMICG00000001783	WDR3	Yes	Yes	Yes	Yes	Yes	Yes	Yes	Yes	Yes	Yes
ENSMICG00000001785	FNDC7	Yes	Yes	Yes	Yes	Yes	Yes	Yes	Yes	Yes	Yes
ENSMICG00000001788	MGA	Yes	Yes	Yes	Yes	Yes	Yes	Yes	Yes	Yes	Yes
ENSMICG00000001789	TRAPPC8	Yes	Yes	Yes	Yes	Yes	Yes	Yes	Yes	Yes	Yes
ENSMICG00000001790	EMG1	Yes	Yes	Yes	Yes	Yes	Yes	Yes	Yes	Yes	Yes
ENSMICG00000001791	ENSMICG00000001791	Yes	Yes	Yes	Yes	Yes	Yes	Yes	Yes	Yes	Yes
ENSMICG00000001793	LPCAT3	Yes	Yes	Yes	Yes	Yes	Yes	Yes	Yes	Yes	Yes
ENSMICG00000001794	PPP1R13L	Yes	Yes	Yes	Yes	Yes	Yes	Yes	Yes	Yes	Yes
ENSMICG00000001795	SPAG17	Yes	Yes	Yes	Yes	Yes	Yes	Yes	Yes	Yes	Yes
ENSMICG00000001796	HEATR9	Yes	Yes	Yes	Yes	Yes	Yes	Yes	Yes	Yes	Yes
ENSMICG00000001798	OLFM4	Yes	Yes	Yes	Yes	Yes	Yes	Yes	Yes	Yes	Yes
ENSMICG00000001800	MAPKBP1	Yes	Yes	Yes	Yes	Yes	Yes	Yes	Yes	Yes	Yes
ENSMICG00000001804	LZTS1	Yes	Yes	Yes	Yes	Yes	Yes	Yes	Yes	Yes	Yes
ENSMICG00000001806	ERCC1	Yes	Yes	Yes	Yes	Yes	Yes	Yes	Yes	Yes	Yes
ENSMICG00000001807	PPT2	Yes	Yes	Yes	Yes	Yes	Yes	Yes	Yes	Yes	Yes
ENSMICG00000001808	TMEM106C	Yes	Yes	Yes	Yes	Yes	Yes	Yes	Yes	Yes	Yes
ENSMICG00000001809	FOSB	Yes	Yes	Yes	Yes	Yes	Yes	Yes	Yes	Yes	Yes
ENSMICG00000001812	ENSMICG00000001812	Yes	Yes	Yes	Yes	Yes	Yes	Yes	Yes	Yes	Yes
ENSMICG00000001813	AGPAT1	Yes	Yes	Yes	Yes	Yes	Yes	Yes	Yes	Yes	Yes
ENSMICG00000001814	TRIM24	Yes	Yes	Yes	Yes	Yes	Yes	Yes	Yes	Yes	Yes
ENSMICG00000001818	SNTG1	Yes	Yes	Yes	Yes	Yes	Yes	Yes	Yes	Yes	Yes
ENSMICG00000001822	EML2	Yes	Yes	Yes	Yes	Yes	Yes	Yes	Yes	Yes	Yes
ENSMICG00000001823	AGER	Yes	Yes	Yes	Yes	Yes	Yes	Yes	Yes	Yes	Yes
ENSMICG00000001827	SPTBN5	Yes	Yes	Yes	Yes	Yes	Yes	Yes	Yes	Yes	Yes
ENSMICG00000001829	PBX2	Yes	Yes	Yes	Yes	Yes	Yes	Yes	Yes	Yes	Yes
ENSMICG00000001830	GIPR	Yes	Yes	Yes	Yes	Yes	Yes	Yes	Yes	Yes	Yes
ENSMICG00000001831	SVOPL	Yes	Yes	Yes	Yes	Yes	Yes	Yes	Yes	Yes	Yes
ENSMICG00000001832	CASP12	Yes	Yes	Yes	Yes	Yes	Yes	Yes	Yes	Yes	Yes
ENSMICG00000001835	NOTCH4	Yes	Yes	Yes	Yes	Yes	Yes	Yes	Yes	Yes	Yes
ENSMICG00000001838	ENSMICG00000001838	Yes	Yes	Yes	Yes	Yes	Yes	Yes	Yes	Yes	Yes
ENSMICG00000001839	ATP6V0A4	Yes	Yes	Yes	Yes	Yes	Yes	Yes	Yes	Yes	Yes
ENSMICG00000001841	GTF2E2	Yes	Yes	Yes	Yes	Yes	Yes	Yes	Yes	Yes	Yes
ENSMICG00000001842	QPCTL	Yes	Yes	Yes	Yes	Yes	Yes	Yes	Yes	Yes	Yes
ENSMICG00000001846	ENSMICG00000001846	Yes	Yes	Yes	Yes	Yes	Yes	Yes	Yes	Yes	Yes
ENSMICG00000001847	EXOC3	Yes	Yes	Yes	Yes	Yes	Yes	Yes	Yes	Yes	Yes
ENSMICG00000001848	DMPK	Yes	Yes	Yes	Yes	Yes	Yes	Yes	Yes	Yes	Yes
ENSMICG00000001851	PPP3CC	Yes	Yes	Yes	Yes	Yes	Yes	Yes	Yes	Yes	Yes
ENSMICG00000001852	PPP3CA	Yes	Yes	Yes	Yes	Yes	Yes	Yes	Yes	Yes	Yes
ENSMICG00000001856	FLYWCH1	Yes	Yes	Yes	Yes	Yes	Yes	Yes	Yes	Yes	Yes
ENSMICG00000001859	BAX	Yes	Yes	Yes	Yes	Yes	Yes	Yes	Yes	Yes	Yes
ENSMICG00000001861	ENSMICG00000001861	Yes	Yes	Yes	Yes	Yes	Yes	Yes	Yes	Yes	Yes
ENSMICG00000001862	GPCPD1	Yes	Yes	Yes	Yes	Yes	Yes	Yes	Yes	Yes	Yes
ENSMICG00000001864	KREMEN2	Yes	Yes	Yes	Yes	Yes	Yes	Yes	Yes	Yes	Yes
ENSMICG00000001865	GYS1	Yes	Yes	Yes	Yes	Yes	Yes	Yes	Yes	Yes	Yes
ENSMICG00000001866	RSPH6A	Yes	Yes	Yes	Yes	Yes	Yes	Yes	Yes	Yes	Yes
ENSMICG00000001868	ISL1	Yes	Yes	Yes	Yes	Yes	Yes	Yes	Yes	Yes	Yes
ENSMICG00000001870	PAQR4	Yes	Yes	Yes	Yes	Yes	Yes	Yes	Yes	Yes	Yes
ENSMICG00000001871	SYMPK	Yes	Yes	Yes	Yes	Yes	Yes	Yes	Yes	Yes	Yes
ENSMICG00000001874	PKMYT1	Yes	Yes	Yes	Yes	Yes	Yes	Yes	Yes	Yes	Yes
ENSMICG00000001875	RUVBL2	Yes	Yes	Yes	Yes	Yes	Yes	Yes	Yes	Yes	Yes
ENSMICG00000001876	CALB2	Yes	Yes	Yes	Yes	Yes	Yes	Yes	Yes	Yes	Yes
ENSMICG00000001877	CLDN9	Yes	Yes	Yes	Yes	Yes	Yes	Yes	Yes	Yes	Yes
ENSMICG00000001878	AMOTL1	Yes	Yes	Yes	Yes	Yes	Yes	Yes	Yes	Yes	Yes
ENSMICG00000001879	TNFRSF12A	Yes	Yes	Yes	Yes	Yes	Yes	Yes	Yes	Yes	Yes
ENSMICG00000001881	ZNF23	Yes	Yes	Yes	Yes	Yes	Yes	Yes	Yes	Yes	Yes
ENSMICG00000001884	HCFC1R1	Yes	Yes	Yes	Yes	Yes	Yes	Yes	Yes	Yes	Yes
ENSMICG00000001886	ENSMICG00000001886	Yes	Yes	Yes	Yes	Yes	Yes	Yes	Yes	Yes	Yes
ENSMICG00000001887	THOC6	Yes	Yes	Yes	Yes	Yes	Yes	Yes	Yes	Yes	Yes
ENSMICG00000001890	TAT	Yes	Yes	Yes	Yes	Yes	Yes	Yes	Yes	Yes	Yes
ENSMICG00000001891	FCRL1	Yes	Yes	Yes	Yes	Yes	Yes	Yes	Yes	Yes	Yes
ENSMICG00000001892	VWA3B	Yes	Yes	Yes	Yes	Yes	Yes	Yes	Yes	Yes	Yes
ENSMICG00000001893	LHFPL1	Yes	Yes	Yes	Yes	Yes	Yes	Yes	Yes	Yes	Yes
ENSMICG00000001894	IRF2BP1	Yes	Yes	Yes	Yes	Yes	Yes	Yes	Yes	Yes	Yes
ENSMICG00000001898	AMOT	Yes	Yes	Yes	Yes	Yes	Yes	Yes	Yes	Yes	Yes
ENSMICG00000001901	PHLPP2	Yes	Yes	Yes	Yes	Yes	Yes	Yes	Yes	Yes	Yes
ENSMICG00000001903	FRMPD3	Yes	Yes	Yes	Yes	Yes	Yes	Yes	Yes	Yes	Yes
ENSMICG00000001908	TEKT3	Yes	Yes	Yes	Yes	Yes	Yes	Yes	Yes	Yes	Yes
ENSMICG00000001909	DLGAP1	Yes	Yes	Yes	Yes	Yes	Yes	Yes	Yes	Yes	Yes
ENSMICG00000001910	HK3	Yes	Yes	Yes	Yes	Yes	Yes	Yes	Yes	Yes	Yes
ENSMICG00000001911	PDE1A	Yes	Yes	Yes	Yes	Yes	Yes	Yes	Yes	Yes	Yes
ENSMICG00000001912	AP1G1	Yes	Yes	Yes	Yes	Yes	Yes	Yes	Yes	Yes	Yes
ENSMICG00000001913	HEY1	Yes	Yes	Yes	Yes	Yes	Yes	Yes	Yes	Yes	Yes
ENSMICG00000001914	SLC35B4	Yes	Yes	Yes	Yes	Yes	Yes	Yes	Yes	Yes	Yes
ENSMICG00000001917	GABBR1	Yes	Yes	Yes	Yes	Yes	Yes	Yes	Yes	Yes	Yes
ENSMICG00000001918	UIMC1	Yes	Yes	Yes	Yes	Yes	Yes	Yes	Yes	Yes	Yes
ENSMICG00000001920	CCDC121	No	Yes	No	No	Yes	No	Yes	No	Yes	Yes
ENSMICG00000001921	AKR1B1	Yes	Yes	Yes	Yes	Yes	Yes	Yes	Yes	Yes	Yes
ENSMICG00000001922	GNAL	Yes	Yes	Yes	Yes	Yes	Yes	Yes	Yes	Yes	Yes
ENSMICG00000001923	XPO6	Yes	Yes	Yes	Yes	Yes	Yes	Yes	Yes	Yes	Yes
ENSMICG00000001927	ABHD2	Yes	Yes	Yes	Yes	Yes	Yes	Yes	Yes	Yes	Yes
ENSMICG00000001928	RAX	Yes	Yes	Yes	Yes	Yes	Yes	Yes	Yes	Yes	Yes
ENSMICG00000001929	ENSMICG00000001929	Yes	Yes	Yes	Yes	Yes	Yes	Yes	Yes	Yes	Yes
ENSMICG00000001930	ENSMICG00000001930	Yes	Yes	Yes	Yes	Yes	Yes	Yes	Yes	Yes	Yes
ENSMICG00000001932	TSC22D3	Yes	Yes	Yes	Yes	Yes	Yes	Yes	Yes	Yes	Yes
ENSMICG00000001933	ZBTB17	Yes	Yes	Yes	Yes	Yes	Yes	Yes	Yes	Yes	Yes
ENSMICG00000001934	CPLX4	Yes	Yes	Yes	Yes	Yes	Yes	Yes	Yes	Yes	Yes
ENSMICG00000001936	FANCI	Yes	Yes	Yes	Yes	Yes	Yes	Yes	Yes	Yes	Yes
ENSMICG00000001938	NME8	Yes	Yes	Yes	Yes	Yes	Yes	Yes	Yes	Yes	Yes
ENSMICG00000001940	CHODL	Yes	Yes	Yes	Yes	Yes	Yes	Yes	Yes	Yes	Yes
ENSMICG00000001943	TMPRSS15	Yes	Yes	Yes	Yes	Yes	Yes	Yes	Yes	Yes	Yes
ENSMICG00000001946	EPDR1	Yes	Yes	Yes	Yes	Yes	Yes	Yes	Yes	Yes	Yes
ENSMICG00000001947	P2RX4	Yes	Yes	Yes	Yes	Yes	Yes	Yes	Yes	Yes	Yes
ENSMICG00000001951	POLG	Yes	Yes	Yes	Yes	Yes	Yes	Yes	Yes	Yes	Yes
ENSMICG00000001953	ALOX5AP	Yes	Yes	Yes	Yes	Yes	Yes	Yes	Yes	Yes	Yes
ENSMICG00000001954	CADPS2	Yes	Yes	Yes	Yes	Yes	Yes	Yes	Yes	Yes	Yes
ENSMICG00000001958	PTPRO	Yes	Yes	Yes	Yes	Yes	Yes	Yes	Yes	Yes	Yes
ENSMICG00000001960	IGF1	Yes	Yes	Yes	Yes	Yes	Yes	Yes	Yes	Yes	Yes
ENSMICG00000001961	CAMKK2	Yes	Yes	Yes	Yes	Yes	Yes	Yes	Yes	Yes	Yes
ENSMICG00000001962	PAH	Yes	Yes	Yes	Yes	Yes	Yes	Yes	Yes	Yes	Yes
ENSMICG00000001963	GPR162	Yes	Yes	Yes	Yes	Yes	Yes	Yes	Yes	Yes	Yes
ENSMICG00000001964	ARID5A	Yes	Yes	Yes	Yes	Yes	Yes	Yes	Yes	Yes	Yes
ENSMICG00000001965	ENSMICG00000001965	Yes	No	Yes	Yes	Yes	Yes	No	Yes	Yes	Yes
ENSMICG00000001966	CCDC120	Yes	Yes	Yes	Yes	Yes	Yes	Yes	Yes	Yes	Yes
ENSMICG00000001967	ASCL1	Yes	Yes	Yes	Yes	Yes	Yes	Yes	Yes	Yes	Yes
ENSMICG00000001968	EPS8	Yes	Yes	Yes	Yes	Yes	Yes	Yes	Yes	Yes	Yes
ENSMICG00000001969	ARFGEF2	Yes	Yes	Yes	Yes	Yes	Yes	Yes	Yes	Yes	Yes
ENSMICG00000001970	WDR17	Yes	Yes	Yes	Yes	Yes	Yes	Yes	Yes	Yes	Yes
ENSMICG00000001971	SUN5	Yes	Yes	Yes	Yes	Yes	Yes	Yes	Yes	Yes	Yes
ENSMICG00000001972	C12orf42	Yes	Yes	Yes	Yes	Yes	Yes	Yes	Yes	Yes	Yes
ENSMICG00000001973	TMEM60	Yes	Yes	Yes	Yes	Yes	Yes	Yes	Yes	Yes	Yes
ENSMICG00000001976	RAB11FIP2	Yes	Yes	Yes	Yes	Yes	Yes	Yes	Yes	Yes	Yes
ENSMICG00000001977	STAB2	Yes	Yes	Yes	Yes	Yes	Yes	Yes	Yes	Yes	Yes
ENSMICG00000001979	BPIFB2	Yes	Yes	Yes	Yes	Yes	Yes	Yes	Yes	Yes	Yes
ENSMICG00000001981	SERPINB6	Yes	Yes	Yes	Yes	Yes	Yes	Yes	Yes	Yes	Yes
ENSMICG00000001983	CAMKK1	Yes	Yes	Yes	Yes	Yes	Yes	Yes	Yes	Yes	Yes
ENSMICG00000001984	BPIFB6	Yes	Yes	Yes	Yes	Yes	Yes	Yes	Yes	Yes	Yes
ENSMICG00000001985	SPATA4	Yes	Yes	Yes	Yes	Yes	Yes	Yes	Yes	Yes	Yes
ENSMICG00000001988	CSE1L	Yes	Yes	Yes	Yes	Yes	Yes	Yes	Yes	Yes	Yes
ENSMICG00000001989	HNRNPUL1	Yes	Yes	Yes	Yes	Yes	Yes	Yes	Yes	Yes	Yes
ENSMICG00000001990	BPIFB3	Yes	Yes	Yes	Yes	Yes	Yes	Yes	Yes	Yes	Yes
ENSMICG00000001992	UBL5	Yes	Yes	Yes	Yes	Yes	Yes	Yes	Yes	Yes	Yes
ENSMICG00000001995	STAU1	Yes	Yes	Yes	Yes	Yes	Yes	Yes	Yes	Yes	Yes
ENSMICG00000001997	WAC	Yes	Yes	Yes	Yes	Yes	Yes	Yes	Yes	Yes	Yes
ENSMICG00000002000	ENSMICG00000002000	Yes	Yes	Yes	Yes	Yes	Yes	Yes	Yes	Yes	Yes
ENSMICG00000002001	HSD17B3	Yes	Yes	Yes	Yes	Yes	Yes	Yes	Yes	Yes	Yes
ENSMICG00000002003	OLFM2	Yes	Yes	Yes	Yes	Yes	Yes	Yes	Yes	Yes	Yes
ENSMICG00000002005	DDX27	Yes	Yes	Yes	Yes	Yes	Yes	Yes	Yes	Yes	Yes
ENSMICG00000002006	ENSMICG00000002006	Yes	Yes	Yes	Yes	Yes	Yes	Yes	Yes	Yes	Yes
ENSMICG00000002007	TLNRD1	Yes	Yes	Yes	Yes	Yes	Yes	Yes	Yes	Yes	Yes
ENSMICG00000002008	NT5DC3	Yes	Yes	Yes	Yes	Yes	Yes	Yes	Yes	Yes	Yes
ENSMICG00000002010	ENSMICG00000002010	Yes	Yes	Yes	Yes	Yes	Yes	Yes	Yes	Yes	Yes
ENSMICG00000002012	KCNN2	Yes	Yes	Yes	Yes	Yes	Yes	Yes	Yes	Yes	Yes
ENSMICG00000002013	ZNFX1	Yes	Yes	Yes	Yes	Yes	Yes	Yes	Yes	Yes	Yes
ENSMICG00000002015	ENSMICG00000002015	Yes	Yes	Yes	Yes	Yes	Yes	Yes	Yes	Yes	Yes
ENSMICG00000002016	EXOSC5	Yes	Yes	Yes	Yes	Yes	Yes	Yes	Yes	Yes	Yes
ENSMICG00000002018	DENND6A	Yes	Yes	Yes	Yes	Yes	Yes	Yes	Yes	Yes	Yes
ENSMICG00000002021	GTF2F2	Yes	Yes	Yes	Yes	Yes	Yes	Yes	Yes	Yes	Yes
ENSMICG00000002023	FNDC11	Yes	Yes	Yes	Yes	Yes	Yes	Yes	Yes	Yes	Yes
ENSMICG00000002024	ENSMICG00000002024	Yes	Yes	Yes	Yes	Yes	Yes	Yes	Yes	Yes	Yes
ENSMICG00000002027	ENSMICG00000002027	Yes	Yes	Yes	Yes	Yes	Yes	Yes	Yes	Yes	Yes
ENSMICG00000002033	TDG	Yes	Yes	Yes	Yes	Yes	Yes	Yes	Yes	Yes	Yes
ENSMICG00000002034	PIGN	Yes	Yes	Yes	Yes	Yes	Yes	Yes	Yes	Yes	Yes
ENSMICG00000002035	GLT8D2	Yes	Yes	Yes	Yes	Yes	Yes	Yes	Yes	Yes	Yes
ENSMICG00000002036	CYP2G2	Yes	Yes	Yes	Yes	Yes	Yes	Yes	Yes	Yes	Yes
ENSMICG00000002037	CST7	Yes	Yes	Yes	No	Yes	Yes	Yes	Yes	No	Yes
ENSMICG00000002038	APMAP	Yes	Yes	Yes	Yes	Yes	Yes	Yes	Yes	Yes	Yes
ENSMICG00000002039	HCFC2	Yes	Yes	Yes	Yes	Yes	Yes	Yes	Yes	Yes	Yes
ENSMICG00000002040	ACSS1	Yes	Yes	Yes	Yes	Yes	Yes	Yes	Yes	Yes	Yes
ENSMICG00000002041	AMPD1	Yes	Yes	Yes	Yes	Yes	Yes	Yes	Yes	Yes	Yes
ENSMICG00000002042	MAOA	Yes	Yes	Yes	Yes	Yes	Yes	Yes	Yes	Yes	Yes
ENSMICG00000002043	CACNA1I	Yes	Yes	Yes	Yes	Yes	Yes	Yes	Yes	Yes	Yes
ENSMICG00000002044	MID2	Yes	Yes	Yes	Yes	Yes	Yes	Yes	Yes	Yes	Yes
ENSMICG00000002045	BICC1	Yes	Yes	Yes	Yes	Yes	Yes	Yes	Yes	Yes	Yes
ENSMICG00000002046	NFYB	Yes	Yes	Yes	Yes	Yes	Yes	Yes	Yes	Yes	Yes
ENSMICG00000002047	VSX1	Yes	Yes	Yes	Yes	Yes	Yes	Yes	Yes	Yes	Yes
ENSMICG00000002049	TLR3	Yes	Yes	Yes	Yes	Yes	Yes	Yes	Yes	Yes	Yes
ENSMICG00000002050	CSDE1	Yes	Yes	Yes	Yes	Yes	Yes	Yes	Yes	Yes	Yes
ENSMICG00000002054	VSIG1	Yes	Yes	Yes	Yes	Yes	Yes	Yes	Yes	Yes	Yes
ENSMICG00000002055	ENSMICG00000002055	Yes	Yes	Yes	Yes	Yes	Yes	Yes	Yes	Yes	Yes
ENSMICG00000002056	ASPM	Yes	Yes	Yes	Yes	Yes	Yes	Yes	Yes	Yes	Yes
ENSMICG00000002058	ELP1	Yes	Yes	Yes	Yes	Yes	Yes	Yes	Yes	Yes	Yes
ENSMICG00000002059	PSMD10	Yes	Yes	Yes	Yes	Yes	Yes	Yes	Yes	Yes	Yes
ENSMICG00000002062	EFHC2	Yes	Yes	Yes	Yes	Yes	Yes	Yes	Yes	Yes	Yes
ENSMICG00000002064	OR56A5	Yes	Yes	Yes	Yes	Yes	Yes	Yes	Yes	Yes	Yes
ENSMICG00000002066	ATG4A	Yes	Yes	Yes	Yes	Yes	Yes	Yes	Yes	Yes	Yes
ENSMICG00000002068	CYP4V2	Yes	Yes	Yes	Yes	Yes	Yes	Yes	Yes	Yes	Yes
ENSMICG00000002070	PITX2	Yes	Yes	Yes	Yes	Yes	Yes	Yes	Yes	Yes	Yes
ENSMICG00000002071	COL4A6	Yes	Yes	Yes	Yes	Yes	Yes	Yes	Yes	Yes	Yes
ENSMICG00000002072	ENSMICG00000002072	No	No	Yes	Yes	Yes	No	No	No	Yes	No
ENSMICG00000002075	CTNNAL1	Yes	Yes	Yes	Yes	Yes	Yes	Yes	Yes	Yes	Yes
ENSMICG00000002076	LHFPL2	Yes	Yes	Yes	Yes	Yes	Yes	Yes	Yes	Yes	Yes
ENSMICG00000002077	KLKB1	Yes	Yes	Yes	Yes	Yes	Yes	Yes	Yes	Yes	Yes
ENSMICG00000002078	RBM43	Yes	Yes	Yes	Yes	Yes	Yes	Yes	Yes	Yes	Yes
ENSMICG00000002080	PLA2G4E	Yes	Yes	Yes	Yes	Yes	Yes	Yes	Yes	Yes	Yes
ENSMICG00000002081	TMEM245	Yes	Yes	Yes	Yes	Yes	Yes	Yes	Yes	Yes	Yes
ENSMICG00000002084	CAVIN3	Yes	Yes	Yes	Yes	Yes	Yes	Yes	Yes	Yes	Yes
ENSMICG00000002085	SMPD1	Yes	Yes	Yes	Yes	Yes	Yes	Yes	Yes	Yes	Yes
ENSMICG00000002088	COL4A5	Yes	Yes	Yes	Yes	Yes	Yes	Yes	Yes	Yes	Yes
ENSMICG00000002090	FRRS1L	Yes	Yes	Yes	Yes	Yes	Yes	Yes	Yes	Yes	Yes
ENSMICG00000002091	MAPK8IP3	Yes	Yes	Yes	Yes	Yes	Yes	Yes	Yes	Yes	Yes
ENSMICG00000002092	KLHL30	Yes	Yes	Yes	Yes	Yes	Yes	Yes	Yes	Yes	Yes
ENSMICG00000002094	F11	Yes	Yes	Yes	Yes	Yes	Yes	Yes	Yes	Yes	Yes
ENSMICG00000002095	CYP2W1	Yes	Yes	Yes	Yes	Yes	Yes	Yes	Yes	Yes	Yes
ENSMICG00000002096	EPB41L4B	Yes	Yes	Yes	Yes	Yes	Yes	Yes	Yes	Yes	Yes
ENSMICG00000002098	C7orf50	Yes	Yes	Yes	Yes	Yes	Yes	Yes	Yes	Yes	Yes
ENSMICG00000002099	GLYATL2	Yes	Yes	Yes	Yes	Yes	Yes	Yes	Yes	Yes	Yes
ENSMICG00000002100	TRIM3	Yes	Yes	Yes	Yes	Yes	Yes	Yes	Yes	Yes	Yes
ENSMICG00000002101	GPR146	Yes	No	Yes	Yes	No	Yes	No	No	No	No
ENSMICG00000002104	PTPN3	Yes	Yes	Yes	Yes	Yes	Yes	Yes	Yes	Yes	Yes
ENSMICG00000002107	ENSMICG00000002107	Yes	Yes	Yes	Yes	Yes	Yes	Yes	Yes	Yes	Yes
ENSMICG00000002108	KIAA1217	Yes	Yes	Yes	Yes	Yes	Yes	Yes	Yes	Yes	Yes
ENSMICG00000002109	ABHD3	Yes	Yes	Yes	Yes	Yes	Yes	Yes	Yes	Yes	Yes
ENSMICG00000002112	ZFAND2A	Yes	Yes	Yes	Yes	Yes	Yes	Yes	Yes	Yes	Yes
ENSMICG00000002114	MKRN1	Yes	Yes	Yes	Yes	Yes	Yes	Yes	Yes	Yes	Yes
ENSMICG00000002119	PALM2-AKAP2	Yes	Yes	Yes	Yes	Yes	Yes	Yes	Yes	Yes	Yes
ENSMICG00000002120	DENND2A	Yes	Yes	Yes	Yes	Yes	Yes	Yes	Yes	Yes	Yes
ENSMICG00000002122	SPSB3	Yes	Yes	Yes	Yes	Yes	Yes	Yes	Yes	Yes	Yes
ENSMICG00000002125	ARHGAP21	Yes	Yes	Yes	Yes	Yes	Yes	Yes	Yes	Yes	Yes
ENSMICG00000002126	NUBP2	Yes	Yes	Yes	Yes	Yes	Yes	Yes	Yes	Yes	Yes
ENSMICG00000002128	ENSMICG00000002128	Yes	Yes	Yes	Yes	Yes	Yes	Yes	Yes	Yes	Yes
ENSMICG00000002129	IGFALS	Yes	Yes	Yes	Yes	Yes	Yes	Yes	Yes	Yes	Yes
ENSMICG00000002131	TXNDC8	Yes	Yes	Yes	Yes	Yes	Yes	Yes	Yes	Yes	Yes
ENSMICG00000002132	HAGH	Yes	Yes	Yes	Yes	Yes	Yes	Yes	Yes	Yes	Yes
ENSMICG00000002133	SVEP1	Yes	Yes	Yes	Yes	Yes	Yes	Yes	Yes	Yes	Yes
ENSMICG00000002134	ILK	Yes	Yes	Yes	Yes	Yes	Yes	Yes	Yes	Yes	Yes
ENSMICG00000002137	FAHD1	Yes	Yes	Yes	Yes	Yes	Yes	Yes	Yes	Yes	Yes
ENSMICG00000002141	TPP1	Yes	Yes	Yes	Yes	Yes	Yes	Yes	Yes	Yes	Yes
ENSMICG00000002145	DCHS1	Yes	Yes	Yes	Yes	Yes	Yes	Yes	Yes	Yes	Yes
ENSMICG00000002147	TAC3	Yes	Yes	Yes	Yes	Yes	Yes	Yes	Yes	Yes	Yes
ENSMICG00000002154	ENSMICG00000002154	Yes	Yes	Yes	Yes	Yes	Yes	Yes	Yes	Yes	Yes
ENSMICG00000002157	HACD1	Yes	Yes	Yes	Yes	Yes	Yes	Yes	Yes	Yes	Yes
ENSMICG00000002161	TSPAN2	Yes	Yes	Yes	Yes	Yes	Yes	Yes	Yes	Yes	Yes
ENSMICG00000002163	PPIL2	No	No	No	No	No	No	No	No	No	No
ENSMICG00000002165	KRT85	Yes	Yes	Yes	Yes	Yes	Yes	Yes	Yes	Yes	Yes
ENSMICG00000002167	HPN	Yes	Yes	Yes	Yes	Yes	Yes	Yes	Yes	Yes	Yes
ENSMICG00000002170	HOXD13	Yes	Yes	Yes	Yes	Yes	Yes	Yes	Yes	Yes	Yes
ENSMICG00000002171	KRT84	Yes	Yes	Yes	Yes	Yes	Yes	Yes	Yes	Yes	Yes
ENSMICG00000002172	HOXD12	Yes	Yes	Yes	Yes	Yes	Yes	Yes	Yes	Yes	Yes
ENSMICG00000002173	ENSMICG00000002173	Yes	Yes	Yes	Yes	Yes	Yes	Yes	Yes	Yes	Yes
ENSMICG00000002174	NR1H2	Yes	Yes	Yes	Yes	Yes	Yes	Yes	Yes	Yes	Yes
ENSMICG00000002177	KRT82	Yes	Yes	Yes	Yes	Yes	Yes	Yes	Yes	Yes	Yes
ENSMICG00000002179	CBR3	Yes	Yes	Yes	Yes	Yes	Yes	Yes	Yes	Yes	Yes
ENSMICG00000002181	DOP1B	Yes	Yes	Yes	Yes	Yes	Yes	Yes	Yes	Yes	Yes
ENSMICG00000002182	OSTC	Yes	Yes	Yes	Yes	Yes	Yes	Yes	Yes	Yes	Yes
ENSMICG00000002183	ENSMICG00000002183	Yes	Yes	Yes	Yes	Yes	Yes	Yes	Yes	Yes	Yes
ENSMICG00000002185	POLD1	Yes	Yes	Yes	Yes	Yes	Yes	Yes	Yes	Yes	Yes
ENSMICG00000002186	KRT75	Yes	Yes	Yes	Yes	Yes	Yes	Yes	Yes	Yes	Yes
ENSMICG00000002187	ENSMICG00000002187	Yes	Yes	Yes	Yes	Yes	Yes	Yes	Yes	Yes	Yes
ENSMICG00000002188	ENSMICG00000002188	No	No	No	No	No	No	No	No	No	No
ENSMICG00000002190	ENSMICG00000002190	Yes	Yes	Yes	Yes	Yes	Yes	Yes	Yes	Yes	Yes
ENSMICG00000002196	KRT5	Yes	Yes	Yes	Yes	Yes	Yes	Yes	Yes	Yes	Yes
ENSMICG00000002199	ENSMICG00000002199	Yes	Yes	Yes	Yes	Yes	Yes	Yes	Yes	Yes	Yes
ENSMICG00000002200	KRT71	Yes	Yes	Yes	Yes	Yes	Yes	Yes	Yes	Yes	Yes
ENSMICG00000002201	MRPL37	Yes	Yes	Yes	Yes	Yes	Yes	Yes	Yes	Yes	Yes
ENSMICG00000002202	KHDC4	Yes	Yes	Yes	Yes	Yes	Yes	Yes	Yes	Yes	Yes
ENSMICG00000002203	MYBPC2	Yes	Yes	Yes	Yes	Yes	Yes	Yes	Yes	Yes	Yes
ENSMICG00000002204	KRT74	Yes	Yes	Yes	Yes	Yes	Yes	Yes	Yes	Yes	Yes
ENSMICG00000002206	LGI2	Yes	Yes	Yes	Yes	Yes	Yes	Yes	Yes	Yes	Yes
ENSMICG00000002209	KRT72	Yes	Yes	Yes	Yes	Yes	Yes	Yes	Yes	Yes	Yes
ENSMICG00000002212	ARHGEF2	Yes	Yes	Yes	Yes	Yes	Yes	Yes	Yes	Yes	Yes
ENSMICG00000002213	KRT73	Yes	Yes	Yes	Yes	Yes	Yes	Yes	Yes	Yes	Yes
ENSMICG00000002214	COL11A1	Yes	Yes	Yes	Yes	Yes	Yes	Yes	Yes	Yes	Yes
ENSMICG00000002216	FAM71E1	Yes	Yes	Yes	Yes	Yes	Yes	Yes	Yes	Yes	Yes
ENSMICG00000002217	KRT2	Yes	Yes	Yes	Yes	Yes	Yes	Yes	Yes	Yes	Yes
ENSMICG00000002218	VIRMA	Yes	Yes	Yes	Yes	Yes	Yes	Yes	Yes	Yes	Yes
ENSMICG00000002219	ENSMICG00000002219	Yes	Yes	Yes	Yes	Yes	Yes	Yes	Yes	Yes	Yes
ENSMICG00000002220	KRT1	Yes	Yes	Yes	Yes	Yes	Yes	Yes	Yes	Yes	Yes
ENSMICG00000002222	UBQLN4	Yes	Yes	Yes	Yes	Yes	Yes	Yes	Yes	Yes	Yes
ENSMICG00000002223	KRT77	Yes	Yes	Yes	Yes	Yes	Yes	Yes	Yes	Yes	Yes
ENSMICG00000002224	HIF1A	Yes	Yes	Yes	Yes	Yes	Yes	Yes	Yes	Yes	Yes
ENSMICG00000002227	LAMTOR2	Yes	Yes	Yes	Yes	Yes	Yes	Yes	Yes	Yes	Yes
ENSMICG00000002228	ENSMICG00000002228	Yes	Yes	Yes	Yes	Yes	Yes	Yes	Yes	Yes	Yes
ENSMICG00000002229	KRT76	Yes	Yes	Yes	Yes	Yes	Yes	Yes	Yes	Yes	Yes
ENSMICG00000002230	RAB25	Yes	Yes	Yes	Yes	Yes	Yes	Yes	Yes	Yes	Yes
ENSMICG00000002231	SNAPC1	Yes	Yes	Yes	Yes	Yes	Yes	Yes	Yes	Yes	Yes
ENSMICG00000002232	KRT3	Yes	Yes	Yes	Yes	Yes	Yes	Yes	Yes	Yes	Yes
ENSMICG00000002234	ANAPC5	Yes	Yes	Yes	Yes	Yes	Yes	Yes	Yes	Yes	Yes
ENSMICG00000002235	CDH6	Yes	Yes	Yes	Yes	Yes	Yes	Yes	Yes	Yes	Yes
ENSMICG00000002236	LMNA	Yes	Yes	Yes	Yes	Yes	Yes	Yes	Yes	Yes	Yes
ENSMICG00000002238	KRT4	Yes	Yes	Yes	Yes	Yes	Yes	Yes	Yes	Yes	Yes
ENSMICG00000002239	ESD	Yes	Yes	Yes	Yes	Yes	Yes	Yes	Yes	Yes	Yes
ENSMICG00000002241	DROSHA	Yes	Yes	Yes	Yes	Yes	Yes	Yes	Yes	Yes	Yes
ENSMICG00000002242	SEMA4A	Yes	Yes	Yes	Yes	Yes	Yes	Yes	Yes	Yes	Yes
ENSMICG00000002243	KRT79	Yes	Yes	Yes	Yes	Yes	Yes	Yes	Yes	Yes	Yes
ENSMICG00000002244	PPME1	Yes	Yes	Yes	Yes	Yes	Yes	Yes	Yes	Yes	Yes
ENSMICG00000002245	ZFAND4	Yes	Yes	Yes	Yes	Yes	Yes	Yes	Yes	Yes	Yes
ENSMICG00000002247	KRT78	Yes	Yes	Yes	Yes	Yes	Yes	Yes	Yes	Yes	Yes
ENSMICG00000002248	ENSMICG00000002248	Yes	Yes	Yes	Yes	Yes	Yes	Yes	Yes	Yes	Yes
ENSMICG00000002249	P4HA3	Yes	Yes	Yes	Yes	Yes	Yes	Yes	Yes	Yes	Yes
ENSMICG00000002251	CRISPLD2	Yes	Yes	Yes	Yes	Yes	Yes	Yes	Yes	Yes	Yes
ENSMICG00000002252	ENSMICG00000002252	Yes	Yes	Yes	Yes	Yes	Yes	Yes	Yes	Yes	Yes
ENSMICG00000002253	TECRL	Yes	Yes	Yes	Yes	Yes	Yes	Yes	Yes	Yes	Yes
ENSMICG00000002254	C5orf22	Yes	Yes	Yes	Yes	Yes	Yes	Yes	Yes	Yes	Yes
ENSMICG00000002255	ENSMICG00000002255	Yes	Yes	Yes	Yes	Yes	Yes	Yes	Yes	Yes	Yes
ENSMICG00000002256	ENSMICG00000002256	Yes	Yes	Yes	Yes	Yes	Yes	Yes	Yes	Yes	Yes
ENSMICG00000002257	SMG5	Yes	Yes	Yes	Yes	Yes	Yes	Yes	Yes	Yes	Yes
ENSMICG00000002258	PDZD2	Yes	Yes	Yes	Yes	Yes	Yes	Yes	Yes	Yes	Yes
ENSMICG00000002259	SPTLC3	Yes	Yes	Yes	Yes	Yes	Yes	Yes	Yes	Yes	Yes
ENSMICG00000002260	TMEM79	Yes	Yes	Yes	Yes	Yes	Yes	Yes	Yes	Yes	Yes
ENSMICG00000002263	GLMP	Yes	Yes	Yes	Yes	Yes	Yes	Yes	Yes	Yes	Yes
ENSMICG00000002266	TSACC	Yes	Yes	Yes	Yes	Yes	Yes	Yes	Yes	Yes	Yes
ENSMICG00000002267	GOLPH3	Yes	Yes	Yes	Yes	Yes	Yes	Yes	Yes	Yes	Yes
ENSMICG00000002269	MTMR12	Yes	Yes	Yes	Yes	Yes	Yes	Yes	Yes	Yes	Yes
ENSMICG00000002270	NOBOX	Yes	Yes	Yes	Yes	Yes	Yes	Yes	Yes	Yes	Yes
ENSMICG00000002271	BLK	Yes	Yes	Yes	Yes	Yes	Yes	Yes	Yes	Yes	Yes
ENSMICG00000002272	TPK1	Yes	Yes	Yes	Yes	Yes	Yes	Yes	Yes	Yes	Yes
ENSMICG00000002277	QPCT	Yes	Yes	Yes	Yes	Yes	Yes	Yes	Yes	Yes	Yes
ENSMICG00000002280	HACE1	Yes	Yes	Yes	Yes	Yes	Yes	Yes	Yes	Yes	Yes
ENSMICG00000002281	GATA4	Yes	Yes	Yes	Yes	Yes	Yes	Yes	Yes	Yes	Yes
ENSMICG00000002284	TCEANC	Yes	Yes	Yes	Yes	Yes	Yes	Yes	Yes	Yes	Yes
ENSMICG00000002286	NEIL2	Yes	Yes	Yes	Yes	Yes	Yes	Yes	Yes	Yes	Yes
ENSMICG00000002287	TRIM66	Yes	Yes	Yes	Yes	Yes	Yes	Yes	Yes	Yes	Yes
ENSMICG00000002289	FDFT1	Yes	Yes	Yes	Yes	Yes	Yes	Yes	Yes	Yes	Yes
ENSMICG00000002291	RALGPS1	Yes	Yes	Yes	Yes	Yes	Yes	Yes	Yes	Yes	Yes
ENSMICG00000002294	C2CD5	Yes	Yes	Yes	Yes	Yes	Yes	Yes	Yes	Yes	Yes
ENSMICG00000002296	RPL27A	Yes	Yes	Yes	Yes	Yes	Yes	Yes	Yes	Yes	Yes
ENSMICG00000002298	SH3BP2	Yes	Yes	Yes	Yes	Yes	Yes	Yes	Yes	Yes	Yes
ENSMICG00000002301	ST5	Yes	Yes	Yes	Yes	Yes	Yes	Yes	Yes	Yes	Yes
ENSMICG00000002303	ANGPTL2	Yes	Yes	Yes	Yes	Yes	Yes	Yes	Yes	Yes	Yes
ENSMICG00000002310	MTCL1	Yes	Yes	Yes	Yes	Yes	Yes	Yes	Yes	Yes	Yes
ENSMICG00000002311	GARNL3	Yes	Yes	Yes	Yes	Yes	Yes	Yes	Yes	Yes	Yes
ENSMICG00000002312	CHIT1	Yes	Yes	Yes	Yes	Yes	Yes	Yes	Yes	Yes	Yes
ENSMICG00000002315	RPUSD3	Yes	Yes	Yes	Yes	Yes	Yes	Yes	Yes	Yes	Yes
ENSMICG00000002317	CIDEC	Yes	Yes	Yes	Yes	Yes	Yes	Yes	Yes	Yes	Yes
ENSMICG00000002318	IL17RC	Yes	Yes	Yes	Yes	Yes	Yes	Yes	Yes	Yes	Yes
ENSMICG00000002319	SLC2A8	Yes	Yes	Yes	Yes	Yes	Yes	Yes	Yes	Yes	Yes
ENSMICG00000002320	BUD13	Yes	Yes	Yes	Yes	Yes	Yes	Yes	Yes	Yes	Yes
ENSMICG00000002321	TLE3	Yes	Yes	Yes	Yes	Yes	Yes	Yes	Yes	Yes	Yes
ENSMICG00000002322	ENSMICG00000002322	Yes	Yes	Yes	Yes	Yes	Yes	Yes	Yes	Yes	Yes
ENSMICG00000002323	ZNF79	Yes	Yes	Yes	Yes	Yes	Yes	Yes	Yes	Yes	Yes
ENSMICG00000002324	CRELD1	Yes	Yes	Yes	Yes	Yes	Yes	Yes	Yes	Yes	Yes
ENSMICG00000002325	ENSMICG00000002325	Yes	Yes	Yes	Yes	Yes	Yes	Yes	Yes	Yes	Yes
ENSMICG00000002326	ENSMICG00000002326	Yes	Yes	Yes	Yes	Yes	Yes	Yes	Yes	Yes	Yes
ENSMICG00000002327	UBAP1	Yes	Yes	Yes	Yes	Yes	Yes	Yes	Yes	Yes	Yes
ENSMICG00000002328	AQP4	Yes	Yes	Yes	Yes	Yes	Yes	Yes	Yes	Yes	Yes
ENSMICG00000002331	KIF24	Yes	Yes	Yes	Yes	Yes	Yes	Yes	Yes	Yes	Yes
ENSMICG00000002332	APOA4	Yes	Yes	Yes	Yes	Yes	Yes	Yes	Yes	Yes	Yes
ENSMICG00000002333	ENSMICG00000002333	Yes	Yes	Yes	Yes	Yes	Yes	Yes	Yes	Yes	Yes
ENSMICG00000002338	PCDH9	Yes	Yes	Yes	Yes	Yes	Yes	Yes	Yes	Yes	Yes
ENSMICG00000002339	APOA1	Yes	Yes	Yes	Yes	Yes	Yes	Yes	Yes	Yes	Yes
ENSMICG00000002340	FANCD2	Yes	Yes	Yes	Yes	Yes	Yes	Yes	Yes	Yes	Yes
ENSMICG00000002341	LRSAM1	Yes	Yes	Yes	Yes	Yes	Yes	Yes	Yes	Yes	Yes
ENSMICG00000002343	SIK3	Yes	Yes	Yes	Yes	Yes	Yes	Yes	Yes	Yes	Yes
ENSMICG00000002345	ASAP2	Yes	Yes	Yes	Yes	Yes	Yes	Yes	Yes	Yes	Yes
ENSMICG00000002347	DDC	Yes	Yes	Yes	Yes	Yes	Yes	Yes	Yes	Yes	Yes
ENSMICG00000002348	C9orf24	Yes	Yes	Yes	Yes	Yes	Yes	Yes	Yes	Yes	Yes
ENSMICG00000002349	NDUFA3	Yes	Yes	Yes	Yes	Yes	Yes	Yes	Yes	Yes	Yes
ENSMICG00000002351	FAM219A	Yes	Yes	Yes	Yes	Yes	Yes	Yes	Yes	Yes	Yes
ENSMICG00000002353	DNAI1	Yes	Yes	Yes	Yes	Yes	Yes	Yes	Yes	Yes	Yes
ENSMICG00000002354	CGNL1	Yes	Yes	Yes	Yes	Yes	Yes	Yes	Yes	Yes	Yes
ENSMICG00000002355	PRPF31	Yes	Yes	Yes	Yes	Yes	Yes	Yes	Yes	Yes	Yes
ENSMICG00000002356	NIBAN2	Yes	Yes	Yes	Yes	Yes	Yes	Yes	Yes	Yes	Yes
ENSMICG00000002357	SIDT2	Yes	Yes	Yes	Yes	Yes	Yes	Yes	Yes	Yes	Yes
ENSMICG00000002358	GRB10	Yes	Yes	Yes	Yes	Yes	Yes	Yes	Yes	Yes	Yes
ENSMICG00000002359	ITGB1BP1	Yes	Yes	Yes	Yes	Yes	Yes	Yes	Yes	Yes	Yes
ENSMICG00000002363	CPSF3	Yes	Yes	Yes	Yes	Yes	Yes	Yes	Yes	Yes	Yes
ENSMICG00000002367	CNTFR	Yes	Yes	Yes	Yes	Yes	Yes	Yes	Yes	Yes	Yes
ENSMICG00000002370	CNOT3	Yes	Yes	Yes	Yes	Yes	Yes	Yes	Yes	Yes	Yes
ENSMICG00000002371	TAGLN	Yes	Yes	Yes	Yes	Yes	Yes	Yes	Yes	Yes	Yes
ENSMICG00000002373	RPP25L	Yes	Yes	Yes	Yes	Yes	Yes	Yes	Yes	Yes	Yes
ENSMICG00000002374	ETV6	Yes	Yes	Yes	Yes	Yes	Yes	Yes	Yes	Yes	Yes
ENSMICG00000002375	PCSK7	Yes	Yes	Yes	Yes	Yes	Yes	Yes	Yes	Yes	Yes
ENSMICG00000002376	DCTN3	Yes	Yes	Yes	Yes	Yes	Yes	Yes	Yes	Yes	Yes
ENSMICG00000002377	IAH1	Yes	Yes	Yes	Yes	Yes	Yes	Yes	Yes	Yes	Yes
ENSMICG00000002378	IRAK2	Yes	Yes	Yes	Yes	Yes	Yes	Yes	Yes	Yes	Yes
ENSMICG00000002380	ADAM17	Yes	Yes	Yes	Yes	Yes	Yes	Yes	Yes	Yes	Yes
ENSMICG00000002383	RNF214	Yes	Yes	Yes	Yes	Yes	Yes	Yes	Yes	Yes	Yes
ENSMICG00000002384	SYT9	Yes	Yes	Yes	Yes	Yes	Yes	Yes	Yes	Yes	Yes
ENSMICG00000002387	ENSMICG00000002387	Yes	Yes	Yes	Yes	Yes	Yes	Yes	Yes	Yes	Yes
ENSMICG00000002390	ENSMICG00000002390	Yes	Yes	Yes	Yes	Yes	Yes	Yes	Yes	Yes	Yes
ENSMICG00000002391	DDX11	Yes	Yes	Yes	Yes	Yes	Yes	Yes	Yes	Yes	Yes
ENSMICG00000002392	BACE1	Yes	Yes	Yes	Yes	Yes	Yes	Yes	Yes	Yes	Yes
ENSMICG00000002393	PPFIBP2	Yes	Yes	Yes	Yes	Yes	Yes	Yes	Yes	Yes	Yes
ENSMICG00000002395	ZNF207	Yes	Yes	Yes	Yes	Yes	Yes	Yes	Yes	Yes	Yes
ENSMICG00000002401	ENSMICG00000002401	Yes	Yes	Yes	Yes	Yes	Yes	Yes	Yes	Yes	Yes
ENSMICG00000002402	MBOAT7	Yes	Yes	Yes	Yes	Yes	Yes	Yes	Yes	Yes	Yes
ENSMICG00000002404	FAM205C	Yes	Yes	Yes	Yes	Yes	Yes	Yes	Yes	Yes	Yes
ENSMICG00000002405	ZFYVE16	Yes	Yes	Yes	Yes	Yes	Yes	Yes	Yes	Yes	Yes
ENSMICG00000002406	ATP2B2	Yes	Yes	Yes	Yes	Yes	Yes	Yes	Yes	Yes	Yes
ENSMICG00000002407	CYB5R2	Yes	Yes	Yes	Yes	Yes	Yes	Yes	Yes	Yes	Yes
ENSMICG00000002408	MYOCD	Yes	Yes	Yes	Yes	Yes	Yes	Yes	Yes	Yes	Yes
ENSMICG00000002409	TSEN34	Yes	Yes	Yes	Yes	Yes	Yes	Yes	Yes	Yes	Yes
ENSMICG00000002410	OVCH2	Yes	Yes	Yes	Yes	Yes	Yes	Yes	Yes	Yes	Yes
ENSMICG00000002412	FAM151B	Yes	Yes	Yes	Yes	Yes	Yes	Yes	Yes	Yes	Yes
ENSMICG00000002415	ENSMICG00000002415	Yes	Yes	Yes	Yes	Yes	Yes	Yes	Yes	Yes	Yes
ENSMICG00000002417	ARHGAP44	Yes	Yes	Yes	Yes	Yes	Yes	Yes	Yes	Yes	Yes
ENSMICG00000002418	DSCAML1	Yes	Yes	Yes	Yes	Yes	Yes	Yes	Yes	Yes	Yes
ENSMICG00000002420	PATE2	Yes	Yes	Yes	Yes	Yes	Yes	Yes	No	Yes	No
ENSMICG00000002422	ENSMICG00000002422	Yes	Yes	Yes	Yes	Yes	Yes	Yes	Yes	Yes	Yes
ENSMICG00000002426	ANGPTL4	Yes	Yes	Yes	Yes	Yes	Yes	Yes	Yes	Yes	Yes
ENSMICG00000002428	ELAC2	Yes	Yes	Yes	Yes	Yes	Yes	Yes	Yes	Yes	Yes
ENSMICG00000002430	CHD7	Yes	Yes	Yes	Yes	Yes	Yes	Yes	Yes	Yes	Yes
ENSMICG00000002432	DSN1	Yes	Yes	Yes	Yes	Yes	Yes	Yes	Yes	Yes	Yes
ENSMICG00000002433	CLCN5	Yes	Yes	Yes	Yes	Yes	Yes	Yes	Yes	Yes	Yes
ENSMICG00000002434	TIA1	Yes	Yes	Yes	Yes	Yes	Yes	Yes	Yes	Yes	Yes
ENSMICG00000002435	LMNTD2	Yes	Yes	Yes	Yes	Yes	Yes	Yes	Yes	Yes	Yes
ENSMICG00000002437	SOGA1	Yes	Yes	Yes	Yes	Yes	Yes	Yes	Yes	Yes	Yes
ENSMICG00000002438	FXYD6	Yes	Yes	Yes	Yes	Yes	Yes	Yes	Yes	Yes	Yes
ENSMICG00000002440	TMPRSS13	Yes	Yes	Yes	Yes	Yes	Yes	Yes	Yes	Yes	Yes
ENSMICG00000002442	RASSF7	Yes	Yes	Yes	Yes	Yes	Yes	Yes	Yes	Yes	Yes
ENSMICG00000002445	CTSC	Yes	Yes	Yes	Yes	Yes	Yes	Yes	Yes	Yes	Yes
ENSMICG00000002446	SAMHD1	Yes	Yes	Yes	Yes	Yes	Yes	Yes	Yes	Yes	Yes
ENSMICG00000002447	ENSMICG00000002447	Yes	Yes	Yes	Yes	Yes	Yes	Yes	Yes	Yes	Yes
ENSMICG00000002448	PRDM14	Yes	Yes	Yes	Yes	Yes	Yes	Yes	Yes	Yes	Yes
ENSMICG00000002451	GRM5	Yes	Yes	Yes	Yes	Yes	Yes	Yes	Yes	Yes	Yes
ENSMICG00000002452	NCOA2	Yes	Yes	Yes	Yes	Yes	Yes	Yes	Yes	Yes	Yes
ENSMICG00000002454	SPON2	Yes	Yes	Yes	Yes	Yes	Yes	Yes	Yes	Yes	Yes
ENSMICG00000002456	SLC22A5	Yes	Yes	Yes	Yes	Yes	Yes	Yes	Yes	Yes	Yes
ENSMICG00000002458	FTCD	Yes	Yes	Yes	Yes	Yes	Yes	Yes	Yes	Yes	Yes
ENSMICG00000002460	PDGFD	Yes	Yes	Yes	Yes	Yes	Yes	Yes	Yes	Yes	Yes
ENSMICG00000002463	DNAJB14	Yes	Yes	Yes	Yes	Yes	Yes	Yes	Yes	Yes	Yes
ENSMICG00000002464	DDI1	Yes	Yes	Yes	Yes	Yes	Yes	Yes	Yes	Yes	Yes
ENSMICG00000002467	YEATS4	Yes	Yes	Yes	Yes	Yes	Yes	Yes	Yes	Yes	Yes
ENSMICG00000002468	JAKMIP1	Yes	Yes	Yes	Yes	Yes	Yes	Yes	Yes	Yes	Yes
ENSMICG00000002469	ENSMICG00000002469	Yes	Yes	Yes	Yes	Yes	Yes	Yes	Yes	Yes	Yes
ENSMICG00000002471	WWC3	Yes	Yes	Yes	Yes	Yes	Yes	Yes	Yes	Yes	Yes
ENSMICG00000002475	TRAPPC6A	Yes	Yes	Yes	Yes	Yes	Yes	Yes	Yes	Yes	Yes
ENSMICG00000002479	ATRN	Yes	Yes	Yes	Yes	Yes	Yes	Yes	Yes	Yes	Yes
ENSMICG00000002480	CLCN4	Yes	Yes	Yes	Yes	Yes	Yes	Yes	Yes	Yes	Yes
ENSMICG00000002481	PARP8	Yes	Yes	Yes	Yes	Yes	Yes	Yes	Yes	Yes	Yes
ENSMICG00000002482	RALGPS2	Yes	Yes	Yes	Yes	Yes	Yes	Yes	Yes	Yes	Yes
ENSMICG00000002483	PRKAB2	Yes	Yes	Yes	Yes	Yes	Yes	Yes	Yes	Yes	Yes
ENSMICG00000002484	ENSMICG00000002484	Yes	Yes	Yes	No	Yes	Yes	Yes	Yes	Yes	Yes
ENSMICG00000002485	FMO5	Yes	Yes	Yes	Yes	Yes	Yes	Yes	Yes	Yes	Yes
ENSMICG00000002486	CYP51A1	Yes	Yes	Yes	Yes	Yes	Yes	Yes	Yes	Yes	Yes
ENSMICG00000002488	MID1	Yes	Yes	Yes	Yes	Yes	Yes	Yes	Yes	Yes	Yes
ENSMICG00000002490	SGPP2	Yes	Yes	Yes	Yes	Yes	Yes	Yes	Yes	Yes	Yes
ENSMICG00000002492	ANGPTL1	Yes	Yes	Yes	Yes	Yes	Yes	Yes	Yes	Yes	Yes
ENSMICG00000002494	SPART	Yes	Yes	Yes	Yes	Yes	Yes	Yes	Yes	Yes	Yes
ENSMICG00000002495	FARSB	Yes	Yes	Yes	Yes	Yes	Yes	Yes	Yes	Yes	Yes
ENSMICG00000002496	TESK1	Yes	Yes	Yes	Yes	Yes	Yes	Yes	Yes	Yes	Yes
ENSMICG00000002497	CHD1L	Yes	Yes	Yes	Yes	Yes	Yes	Yes	Yes	Yes	Yes
ENSMICG00000002501	PIK3C2G	Yes	Yes	Yes	Yes	Yes	Yes	Yes	Yes	Yes	Yes
ENSMICG00000002502	CD72	Yes	Yes	Yes	Yes	Yes	Yes	Yes	Yes	Yes	Yes
ENSMICG00000002505	ARHGEF39	Yes	Yes	Yes	Yes	Yes	Yes	Yes	Yes	Yes	Yes
ENSMICG00000002507	TPM2	Yes	Yes	Yes	Yes	Yes	Yes	Yes	Yes	Yes	Yes
ENSMICG00000002509	CCNA1	Yes	Yes	Yes	Yes	Yes	Yes	Yes	Yes	Yes	Yes
ENSMICG00000002511	ENSMICG00000002511	Yes	Yes	Yes	Yes	Yes	Yes	Yes	Yes	Yes	Yes
ENSMICG00000002513	MOGAT1	Yes	Yes	Yes	Yes	Yes	Yes	Yes	Yes	Yes	Yes
ENSMICG00000002514	MYOZ2	Yes	Yes	No	No	No	Yes	No	Yes	Yes	Yes
ENSMICG00000002515	ADAM33	Yes	Yes	Yes	Yes	Yes	Yes	Yes	Yes	Yes	Yes
ENSMICG00000002516	ST8SIA1	Yes	Yes	Yes	Yes	Yes	Yes	Yes	Yes	Yes	Yes
ENSMICG00000002517	TLN1	Yes	Yes	Yes	Yes	Yes	Yes	Yes	Yes	Yes	Yes
ENSMICG00000002523	LRG1	Yes	Yes	Yes	Yes	Yes	Yes	Yes	Yes	Yes	Yes
ENSMICG00000002524	POLA1	Yes	Yes	Yes	Yes	Yes	Yes	Yes	Yes	Yes	Yes
ENSMICG00000002526	SIGLEC1	Yes	Yes	Yes	Yes	Yes	Yes	Yes	Yes	Yes	Yes
ENSMICG00000002527	MARCH2	Yes	Yes	Yes	Yes	Yes	Yes	Yes	Yes	Yes	Yes
ENSMICG00000002528	SIRPB2	Yes	Yes	Yes	Yes	Yes	Yes	Yes	Yes	Yes	Yes
ENSMICG00000002532	ENSMICG00000002532	Yes	Yes	Yes	Yes	Yes	Yes	Yes	Yes	Yes	Yes
ENSMICG00000002537	OR4Q2	No	No	No	No	Yes	No	No	Yes	No	Yes
ENSMICG00000002538	ENSMICG00000002538	Yes	Yes	Yes	Yes	Yes	Yes	Yes	Yes	Yes	Yes
ENSMICG00000002539	MED7	Yes	Yes	Yes	Yes	Yes	Yes	Yes	Yes	Yes	Yes
ENSMICG00000002540	CREB3	Yes	Yes	Yes	Yes	Yes	Yes	Yes	Yes	Yes	Yes
ENSMICG00000002541	HSPA12B	Yes	Yes	Yes	Yes	Yes	Yes	Yes	Yes	Yes	Yes
ENSMICG00000002543	GBA2	Yes	Yes	Yes	Yes	Yes	Yes	Yes	Yes	Yes	Yes
ENSMICG00000002546	TASOR2	Yes	Yes	Yes	Yes	Yes	Yes	Yes	Yes	Yes	Yes
ENSMICG00000002547	COG3	Yes	Yes	Yes	Yes	Yes	Yes	Yes	Yes	Yes	Yes
ENSMICG00000002548	C20orf27	Yes	Yes	Yes	Yes	Yes	Yes	Yes	Yes	Yes	Yes
ENSMICG00000002549	ENSMICG00000002549	Yes	No	No	No	Yes	No	Yes	Yes	No	Yes
ENSMICG00000002551	RGP1	Yes	Yes	Yes	Yes	Yes	Yes	Yes	Yes	Yes	Yes
ENSMICG00000002552	SPINK7	Yes	Yes	Yes	Yes	No	Yes	Yes	Yes	Yes	Yes
ENSMICG00000002554	CDC25B	Yes	Yes	Yes	Yes	Yes	Yes	Yes	Yes	Yes	Yes
ENSMICG00000002555	NPR2	Yes	Yes	Yes	Yes	Yes	Yes	Yes	Yes	Yes	Yes
ENSMICG00000002556	FBXO38	Yes	Yes	Yes	Yes	Yes	Yes	Yes	Yes	Yes	Yes
ENSMICG00000002558	ENSMICG00000002558	Yes	Yes	Yes	Yes	Yes	Yes	Yes	Yes	Yes	Yes
ENSMICG00000002560	SYCP2	Yes	Yes	Yes	Yes	Yes	Yes	Yes	Yes	Yes	Yes
ENSMICG00000002561	ENSMICG00000002561	Yes	Yes	Yes	Yes	Yes	Yes	Yes	Yes	Yes	Yes
ENSMICG00000002564	CDH24	Yes	Yes	Yes	Yes	Yes	Yes	Yes	Yes	Yes	Yes
ENSMICG00000002566	HTR4	Yes	Yes	Yes	Yes	Yes	Yes	Yes	Yes	Yes	Yes
ENSMICG00000002567	SPAG8	Yes	Yes	Yes	Yes	Yes	Yes	Yes	Yes	Yes	Yes
ENSMICG00000002569	ADRB2	Yes	Yes	Yes	Yes	Yes	Yes	Yes	Yes	Yes	Yes
ENSMICG00000002570	DENND11	Yes	Yes	Yes	Yes	Yes	Yes	Yes	Yes	Yes	Yes
ENSMICG00000002571	SH3TC2	Yes	Yes	Yes	Yes	Yes	Yes	Yes	Yes	Yes	Yes
ENSMICG00000002572	HINT2	Yes	Yes	Yes	Yes	Yes	Yes	Yes	Yes	Yes	Yes
ENSMICG00000002573	ALDH3B2	Yes	Yes	Yes	Yes	Yes	Yes	Yes	Yes	Yes	Yes
ENSMICG00000002575	ACIN1	Yes	Yes	Yes	Yes	Yes	Yes	Yes	Yes	Yes	Yes
ENSMICG00000002577	GRIN2A	Yes	Yes	Yes	Yes	Yes	Yes	Yes	Yes	Yes	Yes
ENSMICG00000002579	TMEM8B	Yes	Yes	Yes	Yes	Yes	Yes	Yes	Yes	Yes	Yes
ENSMICG00000002582	ABLIM3	Yes	Yes	Yes	Yes	Yes	Yes	Yes	Yes	Yes	Yes
ENSMICG00000002583	FAM217B	Yes	Yes	Yes	Yes	Yes	Yes	Yes	Yes	Yes	Yes
ENSMICG00000002587	CDH26	Yes	Yes	Yes	Yes	Yes	Yes	Yes	Yes	Yes	Yes
ENSMICG00000002588	TAS2R5	Yes	Yes	Yes	Yes	Yes	Yes	Yes	Yes	Yes	Yes
ENSMICG00000002589	ENSMICG00000002589	Yes	Yes	Yes	Yes	Yes	Yes	Yes	Yes	Yes	Yes
ENSMICG00000002594	SLC7A8	Yes	Yes	Yes	Yes	Yes	Yes	Yes	Yes	Yes	Yes
ENSMICG00000002597	NAGS	Yes	Yes	Yes	Yes	Yes	Yes	Yes	Yes	Yes	Yes
ENSMICG00000002598	AFAP1L1	Yes	Yes	Yes	Yes	Yes	Yes	Yes	Yes	Yes	Yes
ENSMICG00000002600	NID1	Yes	Yes	Yes	Yes	Yes	Yes	Yes	Yes	Yes	Yes
ENSMICG00000002601	CCT8	Yes	Yes	Yes	Yes	Yes	Yes	Yes	Yes	Yes	Yes
ENSMICG00000002609	HDAC5	Yes	Yes	Yes	Yes	Yes	Yes	Yes	Yes	Yes	Yes
ENSMICG00000002610	GPR137B	Yes	Yes	Yes	Yes	Yes	Yes	Yes	Yes	Yes	Yes
ENSMICG00000002611	IL17B	Yes	Yes	Yes	Yes	Yes	Yes	Yes	Yes	Yes	Yes
ENSMICG00000002612	WASHC3	Yes	Yes	Yes	Yes	Yes	Yes	Yes	Yes	Yes	Yes
ENSMICG00000002613	ERO1B	Yes	Yes	Yes	Yes	Yes	Yes	Yes	Yes	Yes	Yes
ENSMICG00000002614	FER	Yes	Yes	Yes	Yes	Yes	Yes	Yes	Yes	Yes	Yes
ENSMICG00000002615	NUP37	Yes	Yes	Yes	Yes	Yes	Yes	Yes	Yes	Yes	Yes
ENSMICG00000002616	PJA2	Yes	Yes	Yes	Yes	Yes	Yes	Yes	Yes	Yes	Yes
ENSMICG00000002617	CRISP3	Yes	Yes	Yes	Yes	No	Yes	No	No	No	Yes
ENSMICG00000002619	L3MBTL2	Yes	Yes	Yes	Yes	Yes	Yes	Yes	Yes	Yes	Yes
ENSMICG00000002620	TLN2	Yes	Yes	Yes	Yes	Yes	Yes	Yes	Yes	Yes	Yes
ENSMICG00000002622	RAB27A	Yes	Yes	Yes	Yes	Yes	Yes	Yes	Yes	Yes	Yes
ENSMICG00000002623	PIGB	Yes	Yes	Yes	Yes	Yes	Yes	Yes	Yes	Yes	Yes
ENSMICG00000002625	C17orf53	Yes	Yes	Yes	Yes	Yes	Yes	Yes	Yes	Yes	Yes
ENSMICG00000002632	UTP6	Yes	Yes	Yes	Yes	Yes	Yes	Yes	Yes	Yes	Yes
ENSMICG00000002633	IQSEC1	Yes	Yes	Yes	Yes	Yes	Yes	Yes	Yes	Yes	Yes
ENSMICG00000002635	SCAPER	Yes	Yes	Yes	Yes	Yes	Yes	Yes	Yes	Yes	Yes
ENSMICG00000002636	GLYATL3	Yes	Yes	Yes	Yes	Yes	Yes	Yes	Yes	Yes	Yes
ENSMICG00000002637	SUZ12	Yes	Yes	Yes	Yes	Yes	Yes	Yes	Yes	Yes	Yes
ENSMICG00000002641	SEMA5A	Yes	Yes	Yes	Yes	Yes	Yes	Yes	Yes	Yes	Yes
ENSMICG00000002649	MNS1	Yes	Yes	Yes	Yes	Yes	Yes	Yes	Yes	Yes	Yes
ENSMICG00000002659	PLXDC1	Yes	Yes	Yes	Yes	Yes	Yes	Yes	Yes	Yes	Yes
ENSMICG00000002661	ARL5C	Yes	Yes	Yes	Yes	Yes	Yes	Yes	Yes	Yes	Yes
ENSMICG00000002664	RECQL	Yes	Yes	Yes	Yes	Yes	Yes	Yes	Yes	Yes	Yes
ENSMICG00000002665	STAC2	Yes	Yes	Yes	Yes	Yes	Yes	Yes	Yes	Yes	Yes
ENSMICG00000002666	KCTD12	Yes	Yes	Yes	Yes	Yes	Yes	Yes	Yes	Yes	Yes
ENSMICG00000002668	AXDND1	Yes	Yes	Yes	Yes	Yes	Yes	Yes	Yes	Yes	Yes
ENSMICG00000002671	FBXL3	Yes	Yes	Yes	Yes	Yes	Yes	Yes	Yes	Yes	Yes
ENSMICG00000002673	MYCBP2	Yes	Yes	Yes	Yes	Yes	Yes	Yes	Yes	Yes	Yes
ENSMICG00000002674	NPHS2	Yes	Yes	Yes	Yes	Yes	Yes	Yes	Yes	Yes	Yes
ENSMICG00000002675	ERCC6	Yes	Yes	Yes	Yes	Yes	Yes	Yes	Yes	Yes	Yes
ENSMICG00000002682	CCDC84	Yes	Yes	Yes	Yes	Yes	Yes	Yes	Yes	Yes	Yes
ENSMICG00000002686	PCBP4	Yes	Yes	Yes	Yes	Yes	Yes	Yes	Yes	Yes	Yes
ENSMICG00000002687	ENSMICG00000002687	Yes	Yes	Yes	Yes	Yes	Yes	Yes	Yes	Yes	Yes
ENSMICG00000002688	KLHL9	Yes	Yes	Yes	Yes	Yes	Yes	Yes	Yes	Yes	Yes
ENSMICG00000002689	LHFPL5	Yes	Yes	Yes	Yes	Yes	Yes	Yes	Yes	Yes	Yes
ENSMICG00000002691	ARHGEF37	Yes	Yes	Yes	Yes	Yes	Yes	Yes	Yes	Yes	Yes
ENSMICG00000002692	TRAPPC4	Yes	Yes	Yes	Yes	Yes	Yes	Yes	Yes	Yes	Yes
ENSMICG00000002693	ENSMICG00000002693	Yes	Yes	Yes	Yes	Yes	Yes	Yes	Yes	Yes	Yes
ENSMICG00000002694	ADAM7	Yes	Yes	Yes	Yes	Yes	Yes	Yes	Yes	Yes	Yes
ENSMICG00000002695	ABHD14B	Yes	Yes	Yes	Yes	Yes	Yes	Yes	Yes	Yes	Yes
ENSMICG00000002696	SLC37A4	Yes	Yes	Yes	Yes	Yes	Yes	Yes	Yes	Yes	Yes
ENSMICG00000002699	HYOU1	Yes	Yes	Yes	Yes	Yes	Yes	Yes	Yes	Yes	Yes
ENSMICG00000002700	ENSMICG00000002700	Yes	Yes	Yes	Yes	Yes	Yes	Yes	Yes	Yes	Yes
ENSMICG00000002701	ICA1L	Yes	Yes	Yes	Yes	Yes	Yes	Yes	Yes	Yes	Yes
ENSMICG00000002702	PPARGC1B	Yes	Yes	Yes	Yes	Yes	Yes	Yes	Yes	Yes	Yes
ENSMICG00000002703	SCEL	Yes	Yes	Yes	Yes	Yes	Yes	Yes	Yes	Yes	Yes
ENSMICG00000002705	ENSMICG00000002705	Yes	Yes	Yes	Yes	Yes	Yes	Yes	Yes	Yes	Yes
ENSMICG00000002706	DUSP7	Yes	Yes	Yes	Yes	Yes	Yes	Yes	Yes	Yes	Yes
ENSMICG00000002708	VPS11	Yes	Yes	Yes	Yes	Yes	Yes	Yes	Yes	Yes	Yes
ENSMICG00000002709	POC1A	Yes	Yes	Yes	Yes	Yes	Yes	Yes	Yes	Yes	Yes
ENSMICG00000002710	PDE6A	Yes	Yes	Yes	Yes	Yes	Yes	Yes	Yes	Yes	Yes
ENSMICG00000002711	SLAIN1	Yes	Yes	Yes	Yes	Yes	Yes	Yes	Yes	Yes	Yes
ENSMICG00000002714	ALAS1	Yes	Yes	Yes	Yes	Yes	Yes	Yes	Yes	Yes	Yes
ENSMICG00000002715	HMBS	Yes	Yes	Yes	Yes	Yes	Yes	Yes	Yes	Yes	Yes
ENSMICG00000002716	ENSMICG00000002716	Yes	Yes	Yes	Yes	Yes	Yes	Yes	Yes	Yes	Yes
ENSMICG00000002717	ENSMICG00000002717	Yes	Yes	Yes	Yes	Yes	Yes	Yes	Yes	Yes	Yes
ENSMICG00000002719	TWF2	Yes	Yes	Yes	Yes	Yes	Yes	Yes	Yes	Yes	Yes
ENSMICG00000002720	PLOD1	Yes	Yes	Yes	Yes	Yes	Yes	Yes	Yes	Yes	Yes
ENSMICG00000002722	C2CD2L	Yes	Yes	Yes	Yes	Yes	Yes	Yes	Yes	Yes	Yes
ENSMICG00000002723	MAP3K7	Yes	Yes	Yes	Yes	Yes	Yes	Yes	Yes	Yes	Yes
ENSMICG00000002725	PPM1M	Yes	Yes	Yes	Yes	Yes	Yes	Yes	Yes	Yes	Yes
ENSMICG00000002727	KCNH5	Yes	Yes	Yes	Yes	Yes	Yes	Yes	Yes	Yes	Yes
ENSMICG00000002730	MFN2	Yes	Yes	Yes	Yes	Yes	Yes	Yes	Yes	Yes	Yes
ENSMICG00000002731	OSBPL9	Yes	Yes	Yes	Yes	Yes	Yes	Yes	Yes	Yes	Yes
ENSMICG00000002732	WDR82	Yes	Yes	Yes	Yes	Yes	Yes	Yes	Yes	Yes	Yes
ENSMICG00000002733	HINFP	Yes	Yes	Yes	Yes	Yes	Yes	Yes	Yes	Yes	Yes
ENSMICG00000002734	CADM1	Yes	Yes	Yes	Yes	Yes	Yes	Yes	Yes	Yes	Yes
ENSMICG00000002737	COL25A1	Yes	Yes	Yes	Yes	Yes	Yes	Yes	Yes	Yes	Yes
ENSMICG00000002738	ABCG4	Yes	Yes	Yes	Yes	Yes	Yes	Yes	Yes	Yes	Yes
ENSMICG00000002740	HMGXB3	Yes	Yes	Yes	Yes	Yes	Yes	Yes	Yes	Yes	Yes
ENSMICG00000002743	DNAH1	Yes	Yes	Yes	Yes	Yes	Yes	Yes	Yes	Yes	Yes
ENSMICG00000002745	ENSMICG00000002745	Yes	Yes	Yes	Yes	Yes	Yes	Yes	Yes	Yes	Yes
ENSMICG00000002746	BIRC3	Yes	Yes	Yes	Yes	Yes	Yes	Yes	Yes	Yes	Yes
ENSMICG00000002748	NRDC	Yes	Yes	Yes	Yes	Yes	Yes	Yes	Yes	Yes	Yes
ENSMICG00000002749	NLRX1	Yes	Yes	Yes	Yes	Yes	Yes	Yes	Yes	Yes	Yes
ENSMICG00000002750	ENSMICG00000002750	Yes	Yes	Yes	No	No	Yes	Yes	Yes	Yes	Yes
ENSMICG00000002753	ENSMICG00000002753	Yes	Yes	Yes	Yes	Yes	Yes	Yes	Yes	Yes	Yes
ENSMICG00000002754	ODF4	Yes	Yes	Yes	No	No	Yes	Yes	No	No	No
ENSMICG00000002755	PDZD3	Yes	Yes	Yes	Yes	Yes	Yes	Yes	Yes	Yes	Yes
ENSMICG00000002757	SLC25A6	Yes	Yes	Yes	Yes	Yes	Yes	Yes	Yes	Yes	Yes
ENSMICG00000002760	CXorf56	Yes	Yes	Yes	Yes	Yes	Yes	Yes	Yes	Yes	Yes
ENSMICG00000002761	CCDC153	Yes	Yes	Yes	Yes	Yes	Yes	Yes	Yes	Yes	Yes
ENSMICG00000002762	RPL26L1	Yes	Yes	Yes	Yes	Yes	Yes	Yes	Yes	Yes	Yes
ENSMICG00000002763	CPXCR1	No	No	No	No	No	No	No	No	No	No
ENSMICG00000002766	UBE2A	Yes	Yes	Yes	Yes	Yes	Yes	Yes	Yes	Yes	Yes
ENSMICG00000002767	NDEL1	Yes	Yes	Yes	Yes	Yes	Yes	Yes	Yes	Yes	Yes
ENSMICG00000002768	KCNJ16	Yes	Yes	Yes	Yes	Yes	Yes	Yes	Yes	Yes	Yes
ENSMICG00000002769	ENSMICG00000002769	Yes	Yes	Yes	Yes	Yes	Yes	Yes	Yes	Yes	Yes
ENSMICG00000002770	CSF1R	Yes	Yes	Yes	Yes	Yes	Yes	Yes	Yes	Yes	Yes
ENSMICG00000002771	KCNJ2	Yes	Yes	Yes	Yes	Yes	Yes	Yes	Yes	Yes	Yes
ENSMICG00000002773	MYH10	Yes	Yes	Yes	Yes	Yes	Yes	Yes	Yes	Yes	Yes
ENSMICG00000002776	ZNF613	Yes	Yes	Yes	Yes	Yes	Yes	Yes	Yes	Yes	Yes
ENSMICG00000002777	RAD54L2	Yes	Yes	Yes	Yes	Yes	Yes	Yes	Yes	Yes	Yes
ENSMICG00000002778	ENSMICG00000002778	Yes	Yes	Yes	Yes	Yes	Yes	Yes	Yes	Yes	Yes
ENSMICG00000002779	PRELID3A	Yes	Yes	Yes	Yes	Yes	Yes	Yes	Yes	Yes	Yes
ENSMICG00000002782	RPE65	Yes	Yes	Yes	Yes	Yes	Yes	Yes	Yes	Yes	Yes
ENSMICG00000002783	RAB3C	Yes	Yes	Yes	Yes	Yes	Yes	Yes	Yes	Yes	Yes
ENSMICG00000002784	C1R	Yes	Yes	Yes	Yes	Yes	Yes	Yes	Yes	Yes	Yes
ENSMICG00000002786	CRISP1	Yes	Yes	Yes	Yes	Yes	Yes	Yes	Yes	Yes	Yes
ENSMICG00000002788	GRM2	Yes	Yes	Yes	Yes	Yes	Yes	Yes	Yes	Yes	Yes
ENSMICG00000002791	ACTB	Yes	Yes	Yes	Yes	Yes	Yes	Yes	Yes	Yes	Yes
ENSMICG00000002792	CALCR	Yes	Yes	Yes	Yes	Yes	Yes	Yes	Yes	Yes	Yes
ENSMICG00000002793	HSPA14	Yes	Yes	Yes	Yes	Yes	Yes	Yes	Yes	Yes	Yes
ENSMICG00000002794	DEPDC1	Yes	Yes	Yes	Yes	Yes	Yes	Yes	Yes	Yes	Yes
ENSMICG00000002795	PNMA1	Yes	Yes	Yes	No	No	No	No	No	No	Yes
ENSMICG00000002797	PDGFRB	Yes	Yes	Yes	Yes	Yes	Yes	Yes	Yes	Yes	Yes
ENSMICG00000002801	BAP1	Yes	Yes	Yes	Yes	Yes	Yes	Yes	Yes	Yes	Yes
ENSMICG00000002803	ENSMICG00000002803	Yes	Yes	Yes	Yes	Yes	Yes	Yes	Yes	Yes	Yes
ENSMICG00000002804	CCDC42	Yes	Yes	Yes	Yes	Yes	Yes	Yes	Yes	Yes	Yes
ENSMICG00000002805	ELMSAN1	Yes	Yes	Yes	Yes	Yes	Yes	Yes	Yes	Yes	Yes
ENSMICG00000002806	NLRP10	Yes	Yes	Yes	Yes	Yes	Yes	Yes	Yes	Yes	Yes
ENSMICG00000002807	BTF3L4	Yes	Yes	Yes	Yes	Yes	Yes	Yes	Yes	Yes	Yes
ENSMICG00000002808	DCLRE1C	Yes	Yes	Yes	Yes	Yes	Yes	Yes	Yes	Yes	Yes
ENSMICG00000002810	PHF7	Yes	Yes	Yes	Yes	Yes	Yes	Yes	Yes	Yes	Yes
ENSMICG00000002814	NAPEPLD	Yes	Yes	Yes	Yes	Yes	Yes	Yes	Yes	Yes	Yes
ENSMICG00000002816	GPD2	Yes	Yes	Yes	Yes	Yes	Yes	Yes	Yes	Yes	Yes
ENSMICG00000002818	ENSMICG00000002818	Yes	Yes	Yes	Yes	Yes	Yes	Yes	Yes	Yes	Yes
ENSMICG00000002819	CNKSR3	Yes	Yes	Yes	Yes	Yes	Yes	Yes	Yes	Yes	Yes
ENSMICG00000002820	SEMA3G	Yes	Yes	Yes	Yes	Yes	Yes	Yes	Yes	Yes	Yes
ENSMICG00000002822	LTN1	Yes	Yes	Yes	Yes	Yes	Yes	Yes	Yes	Yes	Yes
ENSMICG00000002823	BAIAP2L2	Yes	Yes	Yes	Yes	Yes	Yes	Yes	Yes	Yes	Yes
ENSMICG00000002824	SLC6A7	Yes	Yes	Yes	Yes	Yes	Yes	Yes	Yes	Yes	Yes
ENSMICG00000002826	NMT2	Yes	Yes	Yes	Yes	Yes	Yes	Yes	Yes	Yes	Yes
ENSMICG00000002828	MPP1	Yes	Yes	Yes	Yes	Yes	Yes	Yes	Yes	Yes	Yes
ENSMICG00000002829	TNNC1	Yes	Yes	Yes	Yes	Yes	Yes	Yes	Yes	Yes	Yes
ENSMICG00000002830	FAM171A1	Yes	Yes	Yes	Yes	Yes	Yes	Yes	Yes	Yes	Yes
ENSMICG00000002831	NISCH	Yes	Yes	Yes	Yes	Yes	Yes	Yes	Yes	Yes	Yes
ENSMICG00000002834	ZMYM2	Yes	Yes	Yes	Yes	Yes	Yes	Yes	Yes	Yes	Yes
ENSMICG00000002837	CAMK2A	Yes	Yes	Yes	Yes	Yes	Yes	Yes	Yes	Yes	Yes
ENSMICG00000002838	VANGL1	Yes	Yes	Yes	Yes	Yes	Yes	Yes	Yes	Yes	Yes
ENSMICG00000002840	ENSMICG00000002840	Yes	Yes	Yes	Yes	Yes	Yes	Yes	Yes	Yes	Yes
ENSMICG00000002842	STAB1	Yes	Yes	Yes	Yes	Yes	Yes	Yes	Yes	Yes	Yes
ENSMICG00000002843	ENSMICG00000002843	Yes	Yes	Yes	Yes	Yes	Yes	Yes	Yes	Yes	Yes
ENSMICG00000002848	CASQ2	Yes	Yes	Yes	Yes	Yes	Yes	Yes	Yes	Yes	Yes
ENSMICG00000002850	GJB2	Yes	Yes	Yes	Yes	Yes	Yes	Yes	Yes	Yes	Yes
ENSMICG00000002852	NF1	Yes	Yes	Yes	Yes	Yes	Yes	Yes	Yes	Yes	Yes
ENSMICG00000002853	C15orf39	Yes	Yes	Yes	Yes	Yes	Yes	Yes	Yes	Yes	Yes
ENSMICG00000002854	ANKDD1A	Yes	Yes	Yes	Yes	Yes	Yes	Yes	Yes	Yes	Yes
ENSMICG00000002855	ARSI	Yes	Yes	Yes	Yes	Yes	Yes	Yes	Yes	Yes	Yes
ENSMICG00000002856	ENSMICG00000002856	Yes	Yes	Yes	Yes	Yes	Yes	Yes	Yes	Yes	Yes
ENSMICG00000002857	TNNT2	Yes	Yes	Yes	Yes	Yes	Yes	Yes	Yes	Yes	Yes
ENSMICG00000002858	TCOF1	Yes	Yes	Yes	Yes	Yes	Yes	Yes	Yes	Yes	Yes
ENSMICG00000002862	SPG21	Yes	Yes	Yes	Yes	Yes	Yes	Yes	Yes	Yes	Yes
ENSMICG00000002866	LMTK2	Yes	Yes	Yes	Yes	Yes	Yes	Yes	Yes	Yes	Yes
ENSMICG00000002867	MTFMT	Yes	Yes	Yes	Yes	Yes	Yes	Yes	Yes	Yes	Yes
ENSMICG00000002868	XYLT1	Yes	Yes	Yes	Yes	Yes	Yes	Yes	Yes	Yes	Yes
ENSMICG00000002870	PCTP	Yes	Yes	Yes	Yes	Yes	No	Yes	Yes	Yes	Yes
ENSMICG00000002872	ENSMICG00000002872	Yes	Yes	Yes	Yes	Yes	Yes	Yes	Yes	Yes	Yes
ENSMICG00000002874	TECPR1	Yes	Yes	Yes	Yes	Yes	Yes	Yes	Yes	Yes	Yes
ENSMICG00000002875	MYO7B	Yes	Yes	Yes	Yes	Yes	Yes	Yes	Yes	Yes	Yes
ENSMICG00000002876	OMG	Yes	Yes	Yes	Yes	Yes	Yes	Yes	Yes	Yes	Yes
ENSMICG00000002877	MTMR7	Yes	Yes	Yes	Yes	Yes	Yes	Yes	Yes	Yes	Yes
ENSMICG00000002878	PBRM1	Yes	Yes	Yes	Yes	Yes	Yes	Yes	Yes	Yes	Yes
ENSMICG00000002880	ENSMICG00000002880	Yes	Yes	Yes	Yes	Yes	Yes	Yes	Yes	Yes	Yes
ENSMICG00000002882	RAB31	Yes	Yes	Yes	Yes	Yes	Yes	Yes	Yes	Yes	Yes
ENSMICG00000002884	RDH10	Yes	Yes	Yes	Yes	Yes	Yes	Yes	Yes	Yes	Yes
ENSMICG00000002885	RAB11FIP4	Yes	Yes	Yes	Yes	Yes	Yes	Yes	Yes	Yes	Yes
ENSMICG00000002886	STAU2	Yes	Yes	Yes	Yes	Yes	Yes	Yes	Yes	Yes	Yes
ENSMICG00000002887	TXNDC2	Yes	Yes	Yes	Yes	Yes	Yes	Yes	Yes	Yes	Yes
ENSMICG00000002889	VAPA	Yes	Yes	Yes	Yes	Yes	Yes	Yes	Yes	Yes	Yes
ENSMICG00000002890	CD74	Yes	Yes	Yes	Yes	Yes	Yes	Yes	Yes	Yes	Yes
ENSMICG00000002891	BAIAP2L1	Yes	Yes	Yes	Yes	Yes	Yes	Yes	Yes	Yes	Yes
ENSMICG00000002892	ENSMICG00000002892	Yes	Yes	Yes	Yes	Yes	Yes	Yes	Yes	Yes	Yes
ENSMICG00000002894	MITF	Yes	Yes	Yes	Yes	Yes	Yes	Yes	Yes	Yes	Yes
ENSMICG00000002895	ARHGDIA	Yes	Yes	Yes	Yes	Yes	Yes	Yes	Yes	Yes	Yes
ENSMICG00000002899	CXXC5	Yes	Yes	Yes	Yes	Yes	Yes	Yes	Yes	Yes	Yes
ENSMICG00000002901	NPTX2	Yes	Yes	Yes	Yes	Yes	Yes	Yes	Yes	Yes	Yes
ENSMICG00000002904	TMEM130	Yes	Yes	Yes	Yes	Yes	Yes	Yes	Yes	Yes	Yes
ENSMICG00000002907	NR5A1	Yes	Yes	Yes	Yes	Yes	Yes	Yes	Yes	Yes	Yes
ENSMICG00000002908	ENSMICG00000002908	Yes	Yes	Yes	Yes	Yes	Yes	Yes	Yes	Yes	Yes
ENSMICG00000002909	TRRAP	Yes	Yes	Yes	Yes	Yes	Yes	Yes	Yes	Yes	Yes
ENSMICG00000002911	NR6A1	Yes	Yes	Yes	Yes	Yes	Yes	Yes	Yes	Yes	Yes
ENSMICG00000002912	CNKSR2	Yes	Yes	Yes	Yes	Yes	Yes	Yes	Yes	Yes	Yes
ENSMICG00000002913	NKX2-3	Yes	Yes	Yes	Yes	Yes	Yes	Yes	Yes	Yes	Yes
ENSMICG00000002915	OLFML2A	Yes	Yes	Yes	Yes	Yes	Yes	Yes	Yes	Yes	Yes
ENSMICG00000002917	FAM189A2	Yes	Yes	Yes	Yes	Yes	Yes	Yes	Yes	Yes	Yes
ENSMICG00000002922	RPL35	Yes	Yes	Yes	Yes	Yes	Yes	Yes	Yes	Yes	Yes
ENSMICG00000002925	ARPC5L	Yes	Yes	Yes	Yes	Yes	Yes	Yes	Yes	Yes	Yes
ENSMICG00000002926	MED23	Yes	Yes	Yes	Yes	Yes	Yes	Yes	Yes	Yes	Yes
ENSMICG00000002928	GOLGA1	Yes	Yes	Yes	Yes	Yes	Yes	Yes	Yes	Yes	Yes
ENSMICG00000002933	PRDX6	Yes	Yes	Yes	Yes	Yes	Yes	Yes	Yes	Yes	Yes
ENSMICG00000002934	ENSMICG00000002934	Yes	Yes	Yes	Yes	Yes	Yes	Yes	Yes	Yes	Yes
ENSMICG00000002935	MMP7	Yes	Yes	Yes	Yes	Yes	Yes	Yes	Yes	Yes	Yes
ENSMICG00000002936	SCAI	Yes	Yes	Yes	Yes	Yes	Yes	Yes	Yes	Yes	Yes
ENSMICG00000002937	ENSMICG00000002937	Yes	Yes	Yes	Yes	Yes	Yes	Yes	Yes	Yes	Yes
ENSMICG00000002940	MMP20	Yes	Yes	Yes	Yes	Yes	Yes	Yes	Yes	Yes	Yes
ENSMICG00000002941	STAT1	Yes	Yes	Yes	Yes	Yes	Yes	Yes	Yes	Yes	Yes
ENSMICG00000002942	ENPP7	Yes	Yes	Yes	Yes	Yes	Yes	Yes	Yes	Yes	Yes
ENSMICG00000002944	ENPP3	Yes	Yes	Yes	Yes	Yes	Yes	Yes	Yes	Yes	Yes
ENSMICG00000002945	CDK20	Yes	Yes	Yes	Yes	Yes	Yes	Yes	Yes	Yes	Yes
ENSMICG00000002947	ENSMICG00000002947	Yes	Yes	Yes	Yes	Yes	Yes	Yes	Yes	Yes	Yes
ENSMICG00000002949	EPAS1	Yes	Yes	Yes	Yes	Yes	Yes	Yes	Yes	Yes	Yes
ENSMICG00000002950	HSPA5	Yes	Yes	Yes	Yes	Yes	Yes	Yes	Yes	Yes	Yes
ENSMICG00000002951	STAT4	Yes	Yes	Yes	Yes	Yes	Yes	Yes	Yes	Yes	Yes
ENSMICG00000002952	ADCY2	Yes	Yes	Yes	Yes	Yes	Yes	Yes	Yes	Yes	Yes
ENSMICG00000002953	GAPVD1	Yes	Yes	Yes	Yes	Yes	Yes	Yes	Yes	Yes	Yes
ENSMICG00000002954	FASTKD3	Yes	Yes	Yes	Yes	Yes	Yes	Yes	Yes	Yes	Yes
ENSMICG00000002955	MTRR	Yes	Yes	Yes	Yes	Yes	Yes	Yes	Yes	Yes	Yes
ENSMICG00000002956	MAPKAP1	Yes	Yes	Yes	Yes	Yes	Yes	Yes	Yes	Yes	Yes
ENSMICG00000002958	ENPP1	Yes	Yes	Yes	Yes	Yes	Yes	Yes	Yes	Yes	Yes
ENSMICG00000002959	KLHL20	Yes	Yes	Yes	Yes	Yes	Yes	Yes	Yes	Yes	Yes
ENSMICG00000002961	ENSMICG00000002961	Yes	Yes	Yes	Yes	Yes	Yes	Yes	Yes	Yes	Yes
ENSMICG00000002962	ARMC4	Yes	Yes	Yes	Yes	Yes	Yes	Yes	Yes	Yes	Yes
ENSMICG00000002964	PDE5A	Yes	Yes	Yes	Yes	Yes	Yes	Yes	Yes	Yes	Yes
ENSMICG00000002966	CENPL	Yes	Yes	Yes	Yes	Yes	Yes	Yes	Yes	Yes	Yes
ENSMICG00000002968	CYP7B1	Yes	Yes	Yes	Yes	Yes	Yes	Yes	Yes	Yes	Yes
ENSMICG00000002969	DARS2	Yes	Yes	Yes	Yes	Yes	Yes	Yes	Yes	Yes	Yes
ENSMICG00000002970	CAMTA1	Yes	Yes	Yes	Yes	Yes	Yes	Yes	Yes	Yes	Yes
ENSMICG00000002971	FCRL5	Yes	Yes	Yes	Yes	Yes	Yes	Yes	Yes	Yes	Yes
ENSMICG00000002973	CNOT11	Yes	Yes	Yes	Yes	Yes	Yes	Yes	Yes	Yes	Yes
ENSMICG00000002974	SLC37A2	Yes	Yes	Yes	Yes	Yes	Yes	Yes	Yes	Yes	Yes
ENSMICG00000002976	MLLT6	Yes	Yes	Yes	Yes	Yes	Yes	Yes	Yes	Yes	Yes
ENSMICG00000002977	GNA15	Yes	Yes	Yes	Yes	Yes	Yes	Yes	Yes	Yes	Yes
ENSMICG00000002978	ZBTB37	Yes	Yes	Yes	Yes	Yes	Yes	Yes	Yes	Yes	Yes
ENSMICG00000002980	SERPINC1	Yes	Yes	Yes	Yes	Yes	Yes	Yes	Yes	Yes	Yes
ENSMICG00000002984	ITGB2	Yes	Yes	Yes	Yes	Yes	Yes	Yes	Yes	Yes	Yes
ENSMICG00000002985	FZD3	Yes	Yes	Yes	Yes	Yes	Yes	Yes	Yes	Yes	Yes
ENSMICG00000002989	ENSMICG00000002989	No	No	No	No	No	No	No	No	No	Yes
ENSMICG00000002990	ZCCHC13	Yes	Yes	No	No	Yes	Yes	Yes	Yes	Yes	Yes
ENSMICG00000002992	ZNF410	Yes	Yes	Yes	Yes	Yes	Yes	Yes	Yes	Yes	Yes
ENSMICG00000002993	PKNOX2	Yes	Yes	Yes	Yes	Yes	Yes	Yes	Yes	Yes	Yes
ENSMICG00000002994	PCGF2	Yes	Yes	Yes	Yes	Yes	Yes	Yes	Yes	Yes	Yes
ENSMICG00000002997	ENSMICG00000002997	Yes	Yes	Yes	Yes	Yes	Yes	Yes	Yes	Yes	Yes
ENSMICG00000002998	FAM161B	Yes	Yes	Yes	Yes	Yes	Yes	Yes	Yes	Yes	Yes
ENSMICG00000003000	RC3H1	Yes	Yes	Yes	Yes	Yes	Yes	Yes	Yes	Yes	Yes
ENSMICG00000003001	PIP4K2B	Yes	Yes	Yes	Yes	Yes	Yes	Yes	Yes	Yes	Yes
ENSMICG00000003003	ENSMICG00000003003	Yes	Yes	Yes	Yes	Yes	Yes	Yes	Yes	Yes	Yes
ENSMICG00000003004	CWC25	Yes	Yes	Yes	Yes	Yes	Yes	Yes	Yes	Yes	Yes
ENSMICG00000003006	PHF21B	Yes	Yes	Yes	Yes	Yes	Yes	Yes	Yes	Yes	Yes
ENSMICG00000003007	COQ6	Yes	Yes	Yes	Yes	Yes	Yes	Yes	Yes	Yes	Yes
ENSMICG00000003008	FEZ1	Yes	Yes	Yes	Yes	Yes	Yes	Yes	Yes	Yes	Yes
ENSMICG00000003010	PSAT1	Yes	Yes	Yes	Yes	Yes	Yes	Yes	Yes	Yes	Yes
ENSMICG00000003012	ENTPD5	Yes	Yes	Yes	Yes	Yes	Yes	Yes	Yes	Yes	Yes
ENSMICG00000003013	COPG2	Yes	Yes	Yes	Yes	Yes	Yes	Yes	Yes	Yes	Yes
ENSMICG00000003014	MYO1B	Yes	Yes	Yes	Yes	Yes	Yes	Yes	Yes	Yes	Yes
ENSMICG00000003016	TLE6	Yes	Yes	Yes	Yes	Yes	Yes	Yes	Yes	Yes	Yes
ENSMICG00000003017	SGCD	Yes	Yes	Yes	Yes	Yes	Yes	Yes	Yes	Yes	Yes
ENSMICG00000003020	GALC	Yes	Yes	Yes	Yes	Yes	Yes	Yes	Yes	Yes	Yes
ENSMICG00000003022	ADGRA3	Yes	Yes	Yes	Yes	Yes	Yes	Yes	Yes	Yes	Yes
ENSMICG00000003023	ENSMICG00000003023	Yes	Yes	Yes	Yes	Yes	Yes	Yes	Yes	Yes	Yes
ENSMICG00000003025	CSGALNACT2	Yes	Yes	Yes	Yes	Yes	Yes	Yes	Yes	Yes	Yes
ENSMICG00000003029	TLE2	Yes	Yes	Yes	Yes	Yes	Yes	Yes	Yes	Yes	Yes
ENSMICG00000003031	HAO1	Yes	Yes	Yes	Yes	Yes	Yes	Yes	Yes	Yes	Yes
ENSMICG00000003034	ACSL3	Yes	Yes	Yes	Yes	Yes	Yes	Yes	Yes	Yes	Yes
ENSMICG00000003035	TRIM28	Yes	Yes	Yes	Yes	Yes	Yes	Yes	Yes	Yes	Yes
ENSMICG00000003036	STT3A	Yes	Yes	Yes	Yes	Yes	Yes	Yes	Yes	Yes	Yes
ENSMICG00000003037	GPM6A	Yes	Yes	Yes	Yes	Yes	Yes	Yes	Yes	Yes	Yes
ENSMICG00000003040	ENSMICG00000003040	No	No	No	No	No	No	No	No	No	No
ENSMICG00000003043	CHMP2A	Yes	Yes	Yes	Yes	Yes	Yes	Yes	Yes	Yes	Yes
ENSMICG00000003045	TMEM31	Yes	Yes	Yes	Yes	Yes	Yes	Yes	Yes	Yes	Yes
ENSMICG00000003048	GLRA4	Yes	Yes	Yes	Yes	Yes	Yes	Yes	Yes	Yes	Yes
ENSMICG00000003050	KCNE4	Yes	Yes	Yes	Yes	Yes	Yes	Yes	Yes	Yes	Yes
ENSMICG00000003053	PLP1	Yes	Yes	Yes	Yes	Yes	Yes	Yes	Yes	Yes	Yes
ENSMICG00000003055	SLC6A1	Yes	Yes	Yes	Yes	Yes	Yes	Yes	Yes	Yes	Yes
ENSMICG00000003057	RAB9B	Yes	Yes	Yes	Yes	Yes	Yes	Yes	Yes	Yes	Yes
ENSMICG00000003061	LTO1	Yes	Yes	Yes	Yes	Yes	Yes	Yes	Yes	Yes	Yes
ENSMICG00000003062	ENSMICG00000003062	Yes	Yes	Yes	Yes	Yes	Yes	Yes	Yes	Yes	Yes
ENSMICG00000003063	ST8SIA3	Yes	Yes	Yes	Yes	Yes	Yes	Yes	Yes	Yes	Yes
ENSMICG00000003064	ENSMICG00000003064	No	Yes	Yes	Yes	No	Yes	Yes	Yes	Yes	No
ENSMICG00000003066	PARVA	Yes	Yes	Yes	Yes	Yes	Yes	Yes	Yes	Yes	Yes
ENSMICG00000003067	ONECUT2	Yes	Yes	Yes	Yes	Yes	Yes	Yes	Yes	Yes	Yes
ENSMICG00000003069	FECH	Yes	Yes	Yes	Yes	Yes	Yes	Yes	Yes	Yes	Yes
ENSMICG00000003070	ACRV1	Yes	Yes	Yes	Yes	Yes	Yes	Yes	Yes	Yes	Yes
ENSMICG00000003071	KIAA1549	Yes	Yes	Yes	Yes	Yes	Yes	Yes	Yes	Yes	Yes
ENSMICG00000003072	COL19A1	Yes	Yes	Yes	Yes	Yes	Yes	Yes	Yes	Yes	Yes
ENSMICG00000003077	NARS	Yes	Yes	Yes	Yes	Yes	Yes	Yes	Yes	Yes	Yes
ENSMICG00000003078	OGT	Yes	Yes	Yes	Yes	Yes	Yes	Yes	Yes	Yes	Yes
ENSMICG00000003079	PRKACB	Yes	Yes	Yes	Yes	Yes	Yes	Yes	Yes	Yes	Yes
ENSMICG00000003081	AP2A1	Yes	Yes	Yes	Yes	Yes	Yes	Yes	Yes	Yes	Yes
ENSMICG00000003083	UNC5D	Yes	Yes	Yes	Yes	Yes	Yes	Yes	Yes	Yes	Yes
ENSMICG00000003084	ATP8B1	Yes	Yes	Yes	Yes	Yes	Yes	Yes	Yes	Yes	Yes
ENSMICG00000003085	TMEM132E	Yes	Yes	Yes	Yes	Yes	Yes	Yes	Yes	Yes	Yes
ENSMICG00000003088	ENSMICG00000003088	Yes	Yes	Yes	Yes	Yes	Yes	Yes	Yes	Yes	Yes
ENSMICG00000003089	FUZ	Yes	Yes	Yes	Yes	Yes	Yes	Yes	Yes	Yes	Yes
ENSMICG00000003093	ENSMICG00000003093	Yes	Yes	Yes	Yes	Yes	Yes	Yes	Yes	Yes	Yes
ENSMICG00000003096	PPP6R3	Yes	Yes	Yes	Yes	Yes	Yes	Yes	Yes	Yes	Yes
ENSMICG00000003097	RARS2	Yes	Yes	Yes	Yes	Yes	Yes	Yes	Yes	Yes	Yes
ENSMICG00000003098	MED25	Yes	Yes	Yes	Yes	Yes	Yes	Yes	Yes	Yes	Yes
ENSMICG00000003101	ZC3HAV1	Yes	Yes	Yes	Yes	Yes	Yes	Yes	Yes	Yes	Yes
ENSMICG00000003102	COL9A1	Yes	Yes	Yes	Yes	Yes	Yes	Yes	Yes	Yes	Yes
ENSMICG00000003104	TMEM235	Yes	Yes	Yes	Yes	Yes	Yes	Yes	Yes	Yes	Yes
ENSMICG00000003107	C1QTNF1	Yes	Yes	Yes	Yes	Yes	Yes	Yes	Yes	Yes	Yes
ENSMICG00000003109	TTC26	Yes	Yes	Yes	Yes	Yes	Yes	Yes	Yes	Yes	Yes
ENSMICG00000003110	ORC3	Yes	Yes	Yes	Yes	Yes	Yes	Yes	Yes	Yes	Yes
ENSMICG00000003111	SEC16B	Yes	Yes	Yes	Yes	Yes	Yes	Yes	Yes	Yes	Yes
ENSMICG00000003112	GRIA4	Yes	Yes	Yes	Yes	Yes	Yes	Yes	Yes	Yes	Yes
ENSMICG00000003113	PTOV1	Yes	Yes	Yes	Yes	Yes	Yes	Yes	Yes	Yes	Yes
ENSMICG00000003114	SCYL1	Yes	Yes	Yes	Yes	Yes	Yes	Yes	Yes	Yes	Yes
ENSMICG00000003117	ENSMICG00000003117	Yes	Yes	Yes	Yes	Yes	Yes	Yes	Yes	Yes	Yes
ENSMICG00000003118	UBN2	Yes	Yes	Yes	Yes	Yes	Yes	Yes	Yes	Yes	Yes
ENSMICG00000003120	PNKP	Yes	Yes	Yes	Yes	Yes	Yes	Yes	Yes	Yes	Yes
ENSMICG00000003126	ENSMICG00000003126	Yes	Yes	Yes	Yes	Yes	Yes	Yes	Yes	Yes	Yes
ENSMICG00000003127	ENSMICG00000003127	Yes	Yes	Yes	Yes	Yes	Yes	Yes	Yes	Yes	Yes
ENSMICG00000003129	TBC1D17	Yes	Yes	Yes	Yes	Yes	Yes	Yes	Yes	Yes	Yes
ENSMICG00000003130	MIPOL1	Yes	Yes	Yes	Yes	Yes	Yes	Yes	Yes	Yes	Yes
ENSMICG00000003131	GRM4	Yes	Yes	Yes	Yes	Yes	Yes	Yes	Yes	Yes	Yes
ENSMICG00000003132	HSPA6	Yes	Yes	Yes	Yes	Yes	Yes	Yes	Yes	Yes	Yes
ENSMICG00000003133	FMC1-LUC7L2	Yes	Yes	Yes	Yes	Yes	Yes	Yes	Yes	Yes	Yes
ENSMICG00000003139	RTN2	Yes	Yes	Yes	Yes	Yes	Yes	Yes	Yes	Yes	Yes
ENSMICG00000003143	HIPK2	Yes	Yes	Yes	Yes	Yes	Yes	Yes	Yes	Yes	Yes
ENSMICG00000003146	ENSMICG00000003146	Yes	Yes	Yes	Yes	Yes	Yes	Yes	Yes	Yes	Yes
ENSMICG00000003147	PLEKHB1	Yes	Yes	Yes	Yes	Yes	Yes	Yes	Yes	Yes	Yes
ENSMICG00000003149	CANX	Yes	Yes	Yes	Yes	Yes	Yes	Yes	Yes	Yes	Yes
ENSMICG00000003151	RNPEP	Yes	Yes	Yes	Yes	Yes	Yes	Yes	Yes	Yes	Yes
ENSMICG00000003152	ERP44	Yes	Yes	Yes	Yes	Yes	Yes	Yes	Yes	Yes	Yes
ENSMICG00000003153	CDK19	Yes	Yes	Yes	Yes	Yes	Yes	Yes	Yes	Yes	Yes
ENSMICG00000003154	IL15	Yes	Yes	Yes	Yes	Yes	Yes	Yes	Yes	Yes	Yes
ENSMICG00000003155	CYP5A1	Yes	Yes	Yes	Yes	Yes	Yes	Yes	Yes	Yes	Yes
ENSMICG00000003159	ZNF169	Yes	Yes	Yes	Yes	Yes	Yes	Yes	Yes	Yes	Yes
ENSMICG00000003161	ASB9	Yes	Yes	Yes	Yes	Yes	Yes	Yes	Yes	Yes	Yes
ENSMICG00000003163	PARP12	Yes	Yes	Yes	Yes	Yes	Yes	Yes	Yes	Yes	Yes
ENSMICG00000003164	ZNF449	Yes	Yes	Yes	Yes	Yes	Yes	Yes	Yes	Yes	Yes
ENSMICG00000003166	RHCG	Yes	Yes	Yes	Yes	Yes	Yes	Yes	Yes	Yes	Yes
ENSMICG00000003167	ELF3	Yes	Yes	Yes	Yes	Yes	Yes	Yes	Yes	Yes	Yes
ENSMICG00000003169	ASB11	Yes	Yes	Yes	Yes	Yes	Yes	Yes	Yes	Yes	Yes
ENSMICG00000003170	PIGA	Yes	Yes	Yes	Yes	Yes	Yes	Yes	Yes	Yes	Yes
ENSMICG00000003171	WNT2B	Yes	Yes	Yes	Yes	Yes	Yes	Yes	Yes	Yes	Yes
ENSMICG00000003173	ST7L	Yes	Yes	Yes	Yes	Yes	Yes	Yes	Yes	Yes	Yes
ENSMICG00000003175	KDM7A	Yes	Yes	Yes	Yes	Yes	Yes	Yes	Yes	Yes	Yes
ENSMICG00000003176	VEGFD	Yes	Yes	Yes	Yes	Yes	Yes	Yes	Yes	Yes	Yes
ENSMICG00000003177	THBS1	Yes	Yes	Yes	Yes	Yes	Yes	Yes	Yes	Yes	Yes
ENSMICG00000003179	TMEM131L	Yes	Yes	Yes	Yes	Yes	Yes	Yes	Yes	Yes	Yes
ENSMICG00000003180	PIR	Yes	Yes	Yes	Yes	Yes	Yes	Yes	Yes	Yes	Yes
ENSMICG00000003182	CAPZA1	Yes	Yes	Yes	Yes	Yes	Yes	Yes	Yes	Yes	Yes
ENSMICG00000003184	BMX	Yes	Yes	Yes	Yes	Yes	Yes	Yes	Yes	Yes	Yes
ENSMICG00000003185	FSIP1	Yes	Yes	Yes	Yes	Yes	Yes	Yes	Yes	Yes	Yes
ENSMICG00000003186	DPM1	Yes	Yes	Yes	Yes	Yes	Yes	Yes	Yes	Yes	Yes
ENSMICG00000003187	MOV10	Yes	Yes	Yes	Yes	Yes	Yes	Yes	Yes	Yes	Yes
ENSMICG00000003189	ENSMICG00000003189	Yes	Yes	Yes	Yes	Yes	Yes	Yes	Yes	Yes	Yes
ENSMICG00000003191	FREM2	Yes	Yes	Yes	Yes	Yes	Yes	Yes	Yes	Yes	Yes
ENSMICG00000003193	ECM2	Yes	Yes	Yes	Yes	Yes	Yes	Yes	Yes	Yes	Yes
ENSMICG00000003196	ERG	Yes	Yes	Yes	Yes	Yes	Yes	Yes	Yes	Yes	Yes
ENSMICG00000003198	ACE2	Yes	Yes	Yes	Yes	Yes	Yes	Yes	Yes	Yes	Yes
ENSMICG00000003199	RNF175	Yes	Yes	Yes	Yes	Yes	Yes	Yes	Yes	Yes	Yes
ENSMICG00000003200	RHOC	Yes	Yes	Yes	Yes	Yes	Yes	Yes	Yes	Yes	Yes
ENSMICG00000003201	GINS3	Yes	Yes	Yes	Yes	Yes	Yes	Yes	Yes	Yes	Yes
ENSMICG00000003204	STOML3	Yes	Yes	Yes	Yes	Yes	Yes	Yes	Yes	Yes	Yes
ENSMICG00000003206	SCGB2A1	No	Yes	No	No	No	Yes	Yes	No	No	No
ENSMICG00000003208	TAFA3	Yes	Yes	Yes	Yes	Yes	Yes	Yes	Yes	Yes	Yes
ENSMICG00000003210	ENSMICG00000003210	Yes	Yes	Yes	Yes	Yes	Yes	Yes	Yes	Yes	Yes
ENSMICG00000003211	ZRSR2	Yes	Yes	Yes	Yes	Yes	Yes	Yes	Yes	Yes	Yes
ENSMICG00000003214	MOXD1	Yes	Yes	Yes	Yes	Yes	Yes	Yes	Yes	Yes	Yes
ENSMICG00000003216	NUP98	Yes	Yes	Yes	Yes	Yes	Yes	Yes	Yes	Yes	Yes
ENSMICG00000003220	ENSMICG00000003220	Yes	Yes	Yes	Yes	Yes	Yes	Yes	Yes	Yes	Yes
ENSMICG00000003222	PLRG1	Yes	Yes	Yes	Yes	Yes	Yes	Yes	Yes	Yes	Yes
ENSMICG00000003224	PDCL	Yes	Yes	Yes	Yes	Yes	Yes	Yes	Yes	Yes	Yes
ENSMICG00000003227	RC3H2	Yes	Yes	Yes	Yes	Yes	Yes	Yes	Yes	Yes	Yes
ENSMICG00000003228	FGB	Yes	Yes	Yes	Yes	Yes	Yes	Yes	Yes	Yes	Yes
ENSMICG00000003232	AHCY	Yes	Yes	Yes	Yes	Yes	Yes	Yes	Yes	Yes	Yes
ENSMICG00000003234	FGA	Yes	Yes	Yes	Yes	Yes	Yes	Yes	Yes	Yes	Yes
ENSMICG00000003235	TAAR2	Yes	Yes	Yes	Yes	Yes	Yes	Yes	Yes	Yes	Yes
ENSMICG00000003236	FGG	Yes	Yes	Yes	Yes	Yes	Yes	Yes	Yes	Yes	Yes
ENSMICG00000003238	ITCH	Yes	Yes	Yes	Yes	Yes	Yes	Yes	Yes	Yes	Yes
ENSMICG00000003239	PGAP2	Yes	Yes	Yes	Yes	Yes	Yes	Yes	Yes	Yes	Yes
ENSMICG00000003241	TTC1	Yes	Yes	Yes	Yes	Yes	Yes	Yes	Yes	Yes	Yes
ENSMICG00000003245	GALNT1	Yes	Yes	Yes	Yes	Yes	Yes	Yes	Yes	Yes	Yes
ENSMICG00000003248	PWWP2A	Yes	Yes	Yes	Yes	Yes	Yes	Yes	Yes	Yes	Yes
ENSMICG00000003249	BRINP1	Yes	Yes	Yes	Yes	Yes	Yes	Yes	Yes	Yes	Yes
ENSMICG00000003250	PRELID2	Yes	Yes	Yes	Yes	Yes	Yes	Yes	Yes	Yes	Yes
ENSMICG00000003251	FABP6	No	No	No	No	No	No	No	No	No	Yes
ENSMICG00000003252	ENSMICG00000003252	Yes	Yes	Yes	Yes	Yes	Yes	Yes	Yes	Yes	Yes
ENSMICG00000003253	DYNLRB1	Yes	Yes	Yes	Yes	Yes	Yes	Yes	Yes	Yes	Yes
ENSMICG00000003255	PSD4	Yes	Yes	Yes	Yes	Yes	Yes	Yes	Yes	Yes	Yes
ENSMICG00000003256	GRXCR2	Yes	Yes	Yes	Yes	Yes	Yes	Yes	Yes	Yes	Yes
ENSMICG00000003257	PIGU	Yes	Yes	Yes	Yes	Yes	Yes	Yes	Yes	Yes	Yes
ENSMICG00000003259	CDK5RAP2	Yes	Yes	Yes	Yes	Yes	Yes	Yes	Yes	Yes	Yes
ENSMICG00000003260	TSPAN1	Yes	Yes	Yes	Yes	Yes	Yes	Yes	Yes	Yes	Yes
ENSMICG00000003262	ENSMICG00000003262	Yes	Yes	Yes	Yes	Yes	Yes	Yes	Yes	Yes	Yes
ENSMICG00000003265	PAX8	Yes	Yes	Yes	Yes	Yes	Yes	Yes	Yes	Yes	Yes
ENSMICG00000003266	RAD54L	Yes	Yes	Yes	Yes	Yes	Yes	Yes	Yes	Yes	Yes
ENSMICG00000003269	SPATA6	Yes	Yes	Yes	Yes	Yes	Yes	Yes	Yes	Yes	Yes
ENSMICG00000003270	CDK10	Yes	Yes	Yes	Yes	Yes	Yes	Yes	Yes	Yes	Yes
ENSMICG00000003271	TTK	Yes	Yes	Yes	Yes	Yes	Yes	Yes	Yes	Yes	Yes
ENSMICG00000003273	LRRC41	Yes	Yes	Yes	Yes	Yes	Yes	Yes	Yes	Yes	Yes
ENSMICG00000003275	AGBL4	Yes	Yes	Yes	Yes	Yes	Yes	Yes	Yes	Yes	Yes
ENSMICG00000003277	BCKDHB	Yes	Yes	Yes	Yes	Yes	Yes	Yes	Yes	Yes	Yes
ENSMICG00000003279	ISOC1	Yes	Yes	Yes	Yes	Yes	Yes	Yes	Yes	Yes	Yes
ENSMICG00000003280	VPS9D1	Yes	Yes	Yes	Yes	Yes	Yes	Yes	Yes	Yes	Yes
ENSMICG00000003282	BEND5	Yes	Yes	Yes	Yes	Yes	Yes	Yes	Yes	Yes	Yes
ENSMICG00000003283	MEGF9	Yes	Yes	Yes	Yes	Yes	Yes	Yes	Yes	Yes	Yes
ENSMICG00000003284	NUDCD3	Yes	Yes	Yes	Yes	Yes	Yes	Yes	Yes	Yes	Yes
ENSMICG00000003286	ELAVL4	Yes	Yes	Yes	Yes	Yes	Yes	Yes	Yes	Yes	Yes
ENSMICG00000003287	NELFE	Yes	Yes	Yes	Yes	Yes	Yes	Yes	Yes	Yes	Yes
ENSMICG00000003291	ZNF276	Yes	Yes	Yes	Yes	Yes	Yes	Yes	Yes	Yes	Yes
ENSMICG00000003294	PSMD5	Yes	Yes	Yes	Yes	Yes	Yes	Yes	Yes	Yes	Yes
ENSMICG00000003295	DPYD	Yes	Yes	Yes	Yes	Yes	Yes	Yes	Yes	Yes	Yes
ENSMICG00000003296	HEATR5B	Yes	Yes	Yes	Yes	Yes	Yes	Yes	Yes	Yes	Yes
ENSMICG00000003297	RPP40	Yes	Yes	Yes	Yes	Yes	Yes	Yes	Yes	Yes	Yes
ENSMICG00000003299	FAF1	Yes	Yes	Yes	Yes	Yes	Yes	Yes	Yes	Yes	Yes
ENSMICG00000003300	FANCA	Yes	Yes	Yes	Yes	Yes	Yes	Yes	Yes	Yes	Yes
ENSMICG00000003301	ATF1	Yes	Yes	Yes	Yes	Yes	Yes	Yes	Yes	Yes	Yes
ENSMICG00000003302	ENSMICG00000003302	Yes	Yes	Yes	Yes	Yes	Yes	Yes	Yes	Yes	Yes
ENSMICG00000003303	PHF19	Yes	Yes	Yes	Yes	Yes	Yes	Yes	Yes	Yes	Yes
ENSMICG00000003305	MAP3K8	Yes	Yes	Yes	Yes	Yes	Yes	Yes	Yes	Yes	Yes
ENSMICG00000003309	CTRC	Yes	Yes	Yes	Yes	Yes	Yes	Yes	Yes	Yes	Yes
ENSMICG00000003310	NR1D1	Yes	Yes	Yes	Yes	Yes	Yes	Yes	Yes	Yes	Yes
ENSMICG00000003312	GPATCH11	Yes	Yes	Yes	Yes	Yes	Yes	Yes	Yes	Yes	Yes
ENSMICG00000003313	ZMAT1	Yes	Yes	Yes	Yes	Yes	Yes	Yes	Yes	Yes	Yes
ENSMICG00000003315	CSNK1G1	Yes	Yes	Yes	Yes	Yes	Yes	Yes	Yes	Yes	Yes
ENSMICG00000003316	C5	Yes	Yes	Yes	Yes	Yes	Yes	Yes	Yes	Yes	Yes
ENSMICG00000003317	EIF2AK2	Yes	Yes	No	Yes	Yes	Yes	Yes	Yes	No	Yes
ENSMICG00000003318	HRH2	Yes	Yes	Yes	Yes	Yes	Yes	Yes	Yes	Yes	Yes
ENSMICG00000003321	CASC3	Yes	Yes	Yes	Yes	Yes	Yes	Yes	Yes	Yes	Yes
ENSMICG00000003322	GUK1	Yes	Yes	Yes	Yes	Yes	Yes	Yes	Yes	Yes	Yes
ENSMICG00000003323	ENSMICG00000003323	Yes	Yes	Yes	Yes	Yes	Yes	Yes	Yes	Yes	Yes
ENSMICG00000003324	CEBPZ	Yes	Yes	Yes	Yes	Yes	Yes	Yes	Yes	Yes	Yes
ENSMICG00000003325	RALBP1	Yes	Yes	Yes	Yes	Yes	Yes	Yes	Yes	Yes	Yes
ENSMICG00000003326	GAR1	Yes	Yes	Yes	Yes	Yes	Yes	Yes	Yes	Yes	Yes
ENSMICG00000003327	MYT1	Yes	Yes	Yes	Yes	Yes	Yes	Yes	Yes	Yes	Yes
ENSMICG00000003328	PAPSS2	Yes	Yes	Yes	Yes	Yes	Yes	Yes	Yes	Yes	Yes
ENSMICG00000003329	RAPGEFL1	Yes	Yes	Yes	Yes	Yes	Yes	Yes	Yes	Yes	Yes
ENSMICG00000003330	PPP4R1	Yes	Yes	Yes	Yes	Yes	Yes	Yes	Yes	Yes	Yes
ENSMICG00000003332	ENSMICG00000003332	No	No	No	No	Yes	No	No	No	No	No
ENSMICG00000003333	CNTRL	Yes	Yes	Yes	Yes	Yes	Yes	Yes	Yes	Yes	Yes
ENSMICG00000003335	NDUFAF7	Yes	Yes	Yes	Yes	Yes	Yes	Yes	Yes	Yes	Yes
ENSMICG00000003336	ENSMICG00000003336	Yes	Yes	Yes	Yes	Yes	Yes	Yes	Yes	Yes	Yes
ENSMICG00000003338	ATAD1	Yes	Yes	Yes	Yes	Yes	Yes	Yes	Yes	Yes	Yes
ENSMICG00000003341	FGD2	Yes	Yes	Yes	Yes	Yes	Yes	Yes	Yes	Yes	Yes
ENSMICG00000003344	COCH	Yes	Yes	Yes	Yes	Yes	Yes	Yes	Yes	Yes	Yes
ENSMICG00000003345	MSRB2	Yes	Yes	Yes	Yes	Yes	Yes	Yes	Yes	Yes	Yes
ENSMICG00000003347	ALG5	Yes	Yes	Yes	Yes	Yes	Yes	Yes	Yes	Yes	Yes
ENSMICG00000003349	NAP1L4	Yes	Yes	Yes	Yes	Yes	Yes	Yes	Yes	Yes	Yes
ENSMICG00000003350	RAB14	Yes	Yes	Yes	Yes	Yes	Yes	Yes	Yes	Yes	Yes
ENSMICG00000003352	PCMTD2	Yes	Yes	Yes	Yes	Yes	Yes	Yes	Yes	Yes	Yes
ENSMICG00000003353	EXOSC8	Yes	Yes	Yes	Yes	Yes	Yes	Yes	Yes	Yes	Yes
ENSMICG00000003354	TBC1D22B	Yes	Yes	Yes	Yes	Yes	Yes	Yes	Yes	Yes	Yes
ENSMICG00000003355	BZW1	Yes	Yes	Yes	Yes	Yes	Yes	Yes	Yes	Yes	Yes
ENSMICG00000003357	CARS	Yes	Yes	Yes	Yes	Yes	Yes	Yes	Yes	Yes	Yes
ENSMICG00000003358	SUPT20H	Yes	Yes	Yes	Yes	Yes	Yes	Yes	Yes	Yes	Yes
ENSMICG00000003359	AP4S1	Yes	Yes	Yes	Yes	Yes	Yes	Yes	Yes	Yes	Yes
ENSMICG00000003360	ZCWPW1	Yes	Yes	Yes	Yes	Yes	Yes	Yes	Yes	Yes	Yes
ENSMICG00000003361	CLK1	Yes	Yes	Yes	Yes	Yes	Yes	Yes	Yes	Yes	Yes
ENSMICG00000003362	RNF8	Yes	Yes	Yes	Yes	Yes	Yes	Yes	Yes	Yes	Yes
ENSMICG00000003364	ABCC4	Yes	Yes	Yes	Yes	Yes	Yes	Yes	Yes	Yes	Yes
ENSMICG00000003365	GSN	Yes	Yes	Yes	Yes	Yes	Yes	Yes	Yes	Yes	Yes
ENSMICG00000003366	CMTR1	Yes	Yes	Yes	Yes	Yes	Yes	Yes	Yes	Yes	Yes
ENSMICG00000003367	ENSMICG00000003367	Yes	Yes	Yes	Yes	Yes	Yes	Yes	Yes	Yes	Yes
ENSMICG00000003372	ENSMICG00000003372	Yes	Yes	Yes	Yes	Yes	Yes	Yes	Yes	Yes	Yes
ENSMICG00000003374	BCAM	Yes	Yes	Yes	Yes	Yes	Yes	Yes	Yes	Yes	Yes
ENSMICG00000003377	A1CF	Yes	Yes	Yes	Yes	Yes	Yes	Yes	Yes	Yes	Yes
ENSMICG00000003378	CCDC167	Yes	Yes	Yes	Yes	Yes	Yes	Yes	Yes	Yes	Yes
ENSMICG00000003379	MTHFR	Yes	Yes	Yes	Yes	Yes	Yes	Yes	Yes	Yes	Yes
ENSMICG00000003382	MGAT5B	Yes	Yes	Yes	Yes	Yes	Yes	Yes	Yes	Yes	Yes
ENSMICG00000003383	CLCN6	Yes	Yes	Yes	Yes	Yes	Yes	Yes	Yes	Yes	Yes
ENSMICG00000003384	BMPR1A	Yes	Yes	Yes	Yes	Yes	Yes	Yes	Yes	Yes	Yes
ENSMICG00000003385	MDGA1	Yes	Yes	Yes	Yes	Yes	Yes	Yes	Yes	Yes	Yes
ENSMICG00000003386	PI15	Yes	Yes	Yes	Yes	Yes	Yes	Yes	Yes	Yes	Yes
ENSMICG00000003387	CRISPLD1	Yes	Yes	Yes	Yes	Yes	Yes	Yes	Yes	Yes	Yes
ENSMICG00000003389	CSMD1	Yes	Yes	Yes	Yes	Yes	Yes	Yes	Yes	Yes	Yes
ENSMICG00000003391	SLC27A1	Yes	Yes	Yes	Yes	Yes	Yes	Yes	Yes	Yes	Yes
ENSMICG00000003392	NPPA	Yes	Yes	Yes	Yes	Yes	Yes	Yes	Yes	Yes	Yes
ENSMICG00000003395	CYB5A	Yes	Yes	Yes	Yes	Yes	Yes	Yes	Yes	Yes	Yes
ENSMICG00000003402	LCN2	Yes	Yes	Yes	Yes	Yes	Yes	Yes	Yes	No	Yes
ENSMICG00000003403	NAV3	Yes	Yes	Yes	Yes	Yes	Yes	Yes	Yes	Yes	Yes
ENSMICG00000003404	WNK2	Yes	Yes	Yes	Yes	Yes	Yes	Yes	Yes	Yes	Yes
ENSMICG00000003405	CHRNA3	Yes	Yes	Yes	Yes	Yes	Yes	Yes	Yes	Yes	Yes
ENSMICG00000003406	NCOA4	Yes	Yes	Yes	Yes	Yes	Yes	Yes	Yes	Yes	Yes
ENSMICG00000003407	ENSMICG00000003407	Yes	Yes	Yes	Yes	Yes	Yes	Yes	Yes	Yes	Yes
ENSMICG00000003408	DCC	Yes	Yes	Yes	Yes	Yes	Yes	Yes	Yes	Yes	Yes
ENSMICG00000003411	CIZ1	Yes	Yes	Yes	Yes	Yes	Yes	Yes	Yes	Yes	Yes
ENSMICG00000003414	ENSMICG00000003414	Yes	Yes	Yes	Yes	Yes	Yes	Yes	Yes	Yes	Yes
ENSMICG00000003416	DNM1	Yes	Yes	Yes	Yes	Yes	Yes	Yes	Yes	Yes	Yes
ENSMICG00000003417	ZNF829	Yes	Yes	Yes	Yes	Yes	Yes	Yes	Yes	Yes	Yes
ENSMICG00000003419	NUFIP1	Yes	Yes	Yes	Yes	Yes	Yes	Yes	Yes	Yes	Yes
ENSMICG00000003422	ZNF568	Yes	Yes	Yes	Yes	Yes	Yes	Yes	Yes	Yes	Yes
ENSMICG00000003425	GPALPP1	Yes	Yes	Yes	Yes	Yes	Yes	Yes	Yes	Yes	Yes
ENSMICG00000003426	ENSMICG00000003426	Yes	Yes	Yes	Yes	Yes	Yes	Yes	Yes	Yes	Yes
ENSMICG00000003427	PFKFB1	Yes	Yes	Yes	Yes	Yes	Yes	Yes	Yes	Yes	Yes
ENSMICG00000003428	ENSMICG00000003428	Yes	Yes	Yes	Yes	Yes	Yes	Yes	Yes	Yes	Yes
ENSMICG00000003431	ALPK1	Yes	Yes	Yes	Yes	Yes	Yes	Yes	Yes	Yes	Yes
ENSMICG00000003434	MANEA	Yes	Yes	Yes	Yes	Yes	Yes	Yes	Yes	Yes	Yes
ENSMICG00000003435	ALAS2	Yes	Yes	Yes	Yes	Yes	Yes	Yes	Yes	Yes	Yes
ENSMICG00000003437	BCAP31	Yes	Yes	Yes	Yes	Yes	Yes	Yes	Yes	Yes	Yes
ENSMICG00000003439	SIRT6	Yes	Yes	Yes	Yes	Yes	Yes	Yes	Yes	Yes	Yes
ENSMICG00000003441	ABCD1	Yes	Yes	Yes	Yes	Yes	Yes	Yes	Yes	Yes	Yes
ENSMICG00000003443	RGS7	Yes	Yes	Yes	Yes	Yes	Yes	Yes	Yes	Yes	Yes
ENSMICG00000003445	NWD1	Yes	Yes	Yes	Yes	Yes	Yes	Yes	Yes	Yes	Yes
ENSMICG00000003449	PLXNB3	Yes	Yes	Yes	Yes	Yes	Yes	Yes	Yes	Yes	Yes
ENSMICG00000003451	ENSMICG00000003451	Yes	Yes	Yes	Yes	Yes	Yes	Yes	Yes	Yes	Yes
ENSMICG00000003453	TXNDC16	Yes	Yes	Yes	Yes	Yes	Yes	Yes	Yes	Yes	Yes
ENSMICG00000003454	LEO1	Yes	Yes	Yes	Yes	Yes	Yes	Yes	Yes	Yes	Yes
ENSMICG00000003457	SWI5	Yes	Yes	Yes	Yes	Yes	Yes	Yes	Yes	Yes	Yes
ENSMICG00000003459	KMO	Yes	Yes	Yes	Yes	Yes	Yes	Yes	Yes	Yes	Yes
ENSMICG00000003461	C11orf65	Yes	Yes	Yes	Yes	Yes	Yes	Yes	Yes	Yes	Yes
ENSMICG00000003462	DNAJC16	Yes	Yes	Yes	Yes	Yes	Yes	Yes	Yes	Yes	Yes
ENSMICG00000003463	POGLUT3	Yes	Yes	Yes	Yes	Yes	Yes	Yes	Yes	Yes	Yes
ENSMICG00000003464	SRPK3	Yes	Yes	Yes	Yes	Yes	Yes	Yes	Yes	Yes	Yes
ENSMICG00000003465	OPN3	Yes	Yes	Yes	Yes	Yes	Yes	Yes	Yes	Yes	Yes
ENSMICG00000003466	WDR64	Yes	Yes	Yes	Yes	Yes	Yes	Yes	Yes	Yes	Yes
ENSMICG00000003468	SIN3B	Yes	Yes	Yes	Yes	Yes	Yes	Yes	Yes	Yes	Yes
ENSMICG00000003469	IL27RA	Yes	Yes	Yes	Yes	Yes	Yes	Yes	Yes	Yes	Yes
ENSMICG00000003472	IDH3G	Yes	Yes	Yes	Yes	Yes	Yes	Yes	Yes	Yes	Yes
ENSMICG00000003473	BRAP	Yes	Yes	Yes	Yes	Yes	Yes	Yes	Yes	Yes	Yes
ENSMICG00000003476	SSR4	Yes	Yes	Yes	Yes	Yes	Yes	Yes	Yes	Yes	Yes
ENSMICG00000003477	ACAD10	Yes	Yes	Yes	Yes	Yes	Yes	Yes	Yes	Yes	Yes
ENSMICG00000003478	ADAMTS3	Yes	Yes	Yes	Yes	Yes	Yes	Yes	Yes	Yes	Yes
ENSMICG00000003484	ATP8B4	Yes	Yes	Yes	Yes	Yes	Yes	Yes	Yes	Yes	Yes
ENSMICG00000003486	L1CAM	Yes	Yes	Yes	Yes	Yes	Yes	Yes	Yes	Yes	Yes
ENSMICG00000003487	ENSMICG00000003487	Yes	Yes	Yes	Yes	Yes	Yes	Yes	Yes	Yes	Yes
ENSMICG00000003488	PLD5	Yes	Yes	Yes	Yes	Yes	Yes	Yes	Yes	Yes	Yes
ENSMICG00000003489	ATAD2B	Yes	Yes	Yes	Yes	Yes	Yes	Yes	Yes	Yes	Yes
ENSMICG00000003492	SLC27A2	Yes	Yes	Yes	Yes	Yes	Yes	Yes	Yes	Yes	Yes
ENSMICG00000003495	ADH7	Yes	Yes	Yes	Yes	Yes	Yes	Yes	Yes	Yes	Yes
ENSMICG00000003498	FAM199X	Yes	Yes	Yes	Yes	Yes	Yes	Yes	Yes	Yes	Yes
ENSMICG00000003500	ENSMICG00000003500	Yes	Yes	Yes	Yes	Yes	Yes	Yes	Yes	Yes	Yes
ENSMICG00000003501	C4orf17	Yes	Yes	Yes	Yes	Yes	Yes	Yes	Yes	Yes	Yes
ENSMICG00000003502	ENSMICG00000003502	No	No	No	No	No	No	No	No	No	No
ENSMICG00000003503	HDC	Yes	Yes	Yes	Yes	Yes	Yes	Yes	Yes	Yes	Yes
ENSMICG00000003505	DAZAP2	Yes	Yes	Yes	Yes	Yes	Yes	Yes	Yes	Yes	Yes
ENSMICG00000003506	CELF5	Yes	Yes	Yes	Yes	Yes	Yes	Yes	Yes	Yes	Yes
ENSMICG00000003507	TRMT10A	Yes	Yes	Yes	Yes	Yes	Yes	Yes	Yes	Yes	Yes
ENSMICG00000003510	MTTP	Yes	Yes	Yes	Yes	Yes	Yes	Yes	Yes	Yes	Yes
ENSMICG00000003511	CCDC61	Yes	Yes	Yes	Yes	Yes	Yes	Yes	Yes	Yes	Yes
ENSMICG00000003513	IGDCC3	Yes	Yes	Yes	Yes	Yes	Yes	Yes	Yes	Yes	Yes
ENSMICG00000003519	BIN2	Yes	Yes	Yes	Yes	Yes	Yes	Yes	Yes	Yes	Yes
ENSMICG00000003522	AQP10	Yes	Yes	Yes	Yes	Yes	Yes	Yes	Yes	Yes	Yes
ENSMICG00000003523	ENSMICG00000003523	Yes	Yes	Yes	Yes	Yes	Yes	Yes	Yes	Yes	Yes
ENSMICG00000003524	SIX4	Yes	Yes	Yes	Yes	Yes	Yes	Yes	Yes	Yes	Yes
ENSMICG00000003528	APAF1	Yes	Yes	Yes	Yes	Yes	Yes	Yes	Yes	Yes	Yes
ENSMICG00000003529	ATP8B2	Yes	Yes	Yes	Yes	Yes	Yes	Yes	Yes	Yes	Yes
ENSMICG00000003531	CELA1	Yes	Yes	Yes	Yes	Yes	Yes	Yes	Yes	Yes	Yes
ENSMICG00000003532	ACOT9	Yes	Yes	Yes	Yes	Yes	Yes	Yes	Yes	Yes	Yes
ENSMICG00000003535	VWA7	Yes	Yes	Yes	Yes	Yes	Yes	Yes	Yes	Yes	Yes
ENSMICG00000003536	GALNT6	Yes	Yes	Yes	Yes	Yes	Yes	Yes	Yes	Yes	Yes
ENSMICG00000003537	ZFHX3	Yes	Yes	Yes	Yes	Yes	Yes	Yes	Yes	Yes	Yes
ENSMICG00000003539	NOP58	Yes	Yes	Yes	Yes	Yes	Yes	Yes	Yes	Yes	Yes
ENSMICG00000003540	ANKS1B	Yes	Yes	Yes	Yes	Yes	Yes	Yes	Yes	Yes	Yes
ENSMICG00000003541	HRH3	Yes	Yes	Yes	Yes	Yes	Yes	Yes	Yes	Yes	Yes
ENSMICG00000003543	SLC4A8	Yes	Yes	Yes	Yes	Yes	Yes	Yes	Yes	Yes	Yes
ENSMICG00000003544	IL1RN	Yes	Yes	Yes	Yes	Yes	Yes	Yes	Yes	Yes	Yes
ENSMICG00000003547	GRIA1	Yes	Yes	Yes	Yes	Yes	Yes	Yes	Yes	Yes	Yes
ENSMICG00000003548	VARS	Yes	Yes	Yes	Yes	Yes	Yes	Yes	Yes	Yes	Yes
ENSMICG00000003553	FAM114A2	Yes	Yes	Yes	Yes	Yes	Yes	Yes	Yes	Yes	Yes
ENSMICG00000003555	LRRCC1	Yes	Yes	Yes	Yes	Yes	Yes	Yes	Yes	Yes	Yes
ENSMICG00000003556	SNAP25	Yes	Yes	Yes	Yes	Yes	Yes	Yes	Yes	Yes	Yes
ENSMICG00000003560	MFAP3	Yes	Yes	Yes	Yes	Yes	Yes	Yes	Yes	Yes	Yes
ENSMICG00000003561	GUCY2C	Yes	Yes	Yes	Yes	Yes	Yes	Yes	Yes	Yes	Yes
ENSMICG00000003562	GALNT10	Yes	Yes	Yes	Yes	Yes	Yes	Yes	Yes	Yes	Yes
ENSMICG00000003563	NEU1	Yes	Yes	Yes	Yes	Yes	Yes	Yes	Yes	Yes	Yes
ENSMICG00000003565	SYN2	Yes	Yes	Yes	Yes	Yes	Yes	Yes	Yes	Yes	Yes
ENSMICG00000003567	E2F5	Yes	Yes	Yes	Yes	Yes	Yes	Yes	Yes	Yes	Yes
ENSMICG00000003570	TACC1	Yes	Yes	Yes	Yes	Yes	Yes	Yes	Yes	Yes	Yes
ENSMICG00000003571	AFDN	Yes	Yes	Yes	Yes	Yes	Yes	Yes	Yes	Yes	Yes
ENSMICG00000003578	PLEKHA2	Yes	Yes	Yes	Yes	Yes	Yes	Yes	Yes	Yes	Yes
ENSMICG00000003579	DAZAP1	Yes	Yes	Yes	Yes	Yes	Yes	Yes	Yes	Yes	Yes
ENSMICG00000003580	P2RX7	Yes	Yes	Yes	Yes	Yes	Yes	Yes	Yes	Yes	Yes
ENSMICG00000003583	EHMT2	Yes	Yes	Yes	Yes	Yes	Yes	Yes	Yes	Yes	Yes
ENSMICG00000003585	EFR3A	Yes	Yes	Yes	Yes	Yes	Yes	Yes	Yes	Yes	Yes
ENSMICG00000003586	RPS15	Yes	Yes	Yes	Yes	Yes	Yes	Yes	Yes	Yes	Yes
ENSMICG00000003589	ENSMICG00000003589	Yes	Yes	Yes	Yes	Yes	Yes	Yes	Yes	Yes	Yes
ENSMICG00000003590	TM2D2	Yes	Yes	Yes	Yes	Yes	Yes	Yes	Yes	Yes	Yes
ENSMICG00000003591	CLTC	Yes	Yes	Yes	Yes	Yes	Yes	Yes	Yes	Yes	Yes
ENSMICG00000003592	ADAM9	Yes	Yes	Yes	Yes	Yes	Yes	Yes	Yes	Yes	Yes
[truncated: 24,800 more rows]

## Sheet: Table S2
Supplemental Table 2: Molecular and systems-level features of lemur genes used as input for sysSVM2
Legend: Molecular features describe somatic alterations while systems-level features describe global properties of genes.
Property type	Property	Feature	Feature type
Molecular	Mutation	Mutations (n)	Continuous
		Non-truncating mutations (n)	Continuous
		Truncating mutations (n)	Continuous
Systems-level	Duplication	Duplicate (60% coverage)	Binary
		Ohnolog	Binary
	Essentiality	Essential cell lines (%)	Continuous
		Essential in at least one cell line	Binary
	mRNA expression	Expressed tissues (mRNA)	Continuous
		Never expressed (mRNA)	Binary
		Middle expressed (mRNA)	Binary
	Protein expression	Expressed tissues (protein)	Continuous
		Highly expressed (protein)	Binary
	Protein-Protein Interaction Network (PPIN)	PPIN degree	Continuous
		PPIN hub	Binary
		PPIN betweenness	Continuous
		PPIN clustering	Continuous
		Complexes	Continuous
	miRNA	miRNAs	Continuous
	Origin	Pre-metazoan	Binary
		Origin in metazoans	Binary
		Origin in vertebrates	Binary
		Origin in mammals/primates	Binary

## Sheet: Table S3
Supplemental Table 3: Pathways enriched in cancer driver genes
Legend: Data for 2,318 human pathways were downloaded from Reactome v72, and intersected with a list of 19,549 human genes. Pathways in level 2 or higher of the Reactome hierarchy, and comprising between 10 and 500 genes while discarding Disease pathways that have genes mapping to non-Disease pathways were retained for analysis. The unique set of 41 cancer driver gene were used for pathway enrich…
Top-level process	Pathway ID	Pathway name	P-value	FDR
Chromatin organization	R-HSA-3247509	Chromatin modifying enzymes	4.10755e-06	0.00138424
Gene expression (Transcription)	R-HSA-6803204	TP53 Regulates Transcription of Genes Involved in Cytochrome C Release	1.53299e-05	0.00172206
Signal Transduction	R-HSA-9013695	NOTCH4 Intracellular Domain Regulates Transcription	1.53299e-05	0.00172206
Gene expression (Transcription)	R-HSA-8878171	Transcriptional regulation by RUNX1	2.30894e-05	0.00194528
Gene expression (Transcription)	R-HSA-350054	Notch-HLH transcription pathway	4.34546e-05	0.00232943
Signal Transduction	R-HSA-380972	Energy dependent regulation of mTOR by LKB1-AMPK	4.83858e-05	0.00232943
Gene expression (Transcription)	R-HSA-5628897	TP53 Regulates Metabolic Genes	4.81017e-05	0.00232943
Signal Transduction	R-HSA-1912408	Pre-NOTCH Transcription and Translation	7.54912e-05	0.00285023
Gene expression (Transcription)	R-HSA-6804757	Regulation of TP53 Degradation	8.57836e-05	0.00285023
Gene expression (Transcription)	R-HSA-6806003	Regulation of TP53 Expression and Degradation	9.34223e-05	0.00285023
Gene expression (Transcription)	R-HSA-8878159	Transcriptional regulation by RUNX3	8.91162e-05	0.00285023
Gene expression (Transcription)	R-HSA-8939243	RUNX1 interacts with co-factors whose precise effect on RUNX1 targets is not known	0.000101492	0.00285023
Signal Transduction	R-HSA-165159	mTOR signalling	0.000128393	0.00332834
Signal Transduction	R-HSA-1912422	Pre-NOTCH Expression and Processing	0.000140736	0.00338772
Gene expression (Transcription)	R-HSA-5633008	TP53 Regulates Transcription of Cell Death Genes	0.000170937	0.00384038
Gene expression (Transcription)	R-HSA-3700989	Transcriptional Regulation by TP53	0.000225179	0.00474283
Signaling in disease	R-HSA-5663202	Diseases of signal transduction by growth factor receptors and second messengers	0.00028488	0.00564732
Autophagy	R-HSA-1632852	Macroautophagy	0.000312958	0.00585926
Gene expression (Transcription)	R-HSA-6803207	TP53 Regulates Transcription of Caspase Activators and Caspases	0.000384142	0.00681346
Gene expression (Transcription)	R-HSA-8941856	RUNX3 regulates NOTCH signaling	0.000528	0.0088968
Developmental Biology	R-HSA-210744	Regulation of gene expression in late stage (branching morphogenesis) pancreatic bud precursor cells	0.000694096	0.0111386
Signal Transduction	R-HSA-1912420	Pre-NOTCH Processing in Golgi	0.000882217	0.013514
Chromatin organization	R-HSA-3214858	RMTs methylate histone arginines	0.000961489	0.0138236
Gene expression (Transcription)	R-HSA-6804760	Regulation of TP53 Activity through Methylation	0.000984472	0.0138236
Signal Transduction	R-HSA-9013694	Signaling by NOTCH4	0.00107127	0.0144408
Signal Transduction	R-HSA-201722	Formation of the beta-catenin:TCF transactivating complex	0.00140188	0.0174975
Cellular responses to external stimuli	R-HSA-3371556	Cellular response to heat stress	0.00135746	0.0174975
Cellular responses to external stimuli	R-HSA-3371571	HSF1-dependent transactivation	0.00157664	0.018976
Signal Transduction	R-HSA-9013508	NOTCH3 Intracellular Domain Regulates Transcription	0.00171108	0.0198839
Signal Transduction	R-HSA-5218920	VEGFR2 mediated vascular permeability	0.00214591	0.0241057
Signal Transduction	R-HSA-201681	TCF dependent signaling in response to WNT	0.00244125	0.0265387
Signal Transduction	R-HSA-157118	Signaling by NOTCH	0.00259752	0.0273552
Signal Transduction	R-HSA-5626467	RHO GTPases activate IQGAPs	0.00279833	0.0285769
Muscle contraction	R-HSA-390522	Striated Muscle Contraction	0.00353229	0.0350112
Programmed Cell Death	R-HSA-111465	Apoptotic cleavage of cellular proteins	0.00392935	0.035789
Gene expression (Transcription)	R-HSA-8853884	Transcriptional Regulation by VENTX	0.00372833	0.035789
Gene expression (Transcription)	R-HSA-8864260	Transcriptional regulation by the AP-2 (TFAP2) family of transcription factors	0.00392935	0.035789
Developmental Biology	R-HSA-186712	Regulation of beta-cell development	0.00434621	0.038544
Signal Transduction	R-HSA-194315	Signaling by Rho GTPases	0.0047351	0.0393112
Metabolism	R-HSA-2426168	Activation of gene expression by SREBF (SREBP)	0.00478267	0.0393112
Signal Transduction	R-HSA-3769402	Deactivation of the beta-catenin transactivating complex	0.00478267	0.0393112
Metabolism of proteins	R-HSA-3899300	SUMOylation of transcription cofactors	0.00523853	0.042033
Vesicle-mediated transport	R-HSA-8854214	TBC/RABGAPs	0.00547368	0.0428984
Signal Transduction	R-HSA-2122947	NOTCH1 Intracellular Domain Regulates Transcription	0.00620771	0.0475454
Signal Transduction	R-HSA-9012852	Signaling by NOTCH3	0.00646183	0.048392

## Sheet: Table S4
Supplemental Table 4: Enriched pathways mapped to lemur samples
Legend: 45 pathways that were found enriched in 41 cancer driver genes were mapped to each lemur. Enriched pathway was mapped to a lemur if a lemur had a predicted cancer driver gene that is in the pathway.
Lemur	Entrez	Top-level process	Pathway ID	Pathway name
Bastet	8289	Chromatin organization	R-HSA-3214858	RMTs methylate histone arginines
Bastet	8289	Chromatin organization	R-HSA-3247509	Chromatin modifying enzymes
Bastet	8289	Gene expression (Transcription)	R-HSA-8878171	Transcriptional regulation by RUNX1
Bastet	8289	Gene expression (Transcription)	R-HSA-8939243	RUNX1 interacts with co-factors whose precise effect on RUNX1 targets is not known
Bastet	472	Autophagy	R-HSA-1632852	Macroautophagy
Bastet	472	Cellular responses to external stimuli	R-HSA-3371556	Cellular response to heat stress
Bastet	472	Gene expression (Transcription)	R-HSA-3700989	Transcriptional Regulation by TP53
Bastet	472	Gene expression (Transcription)	R-HSA-5633008	TP53 Regulates Transcription of Cell Death Genes
Bastet	472	Gene expression (Transcription)	R-HSA-6803204	TP53 Regulates Transcription of Genes Involved in Cytochrome C Release
Bastet	472	Gene expression (Transcription)	R-HSA-6803207	TP53 Regulates Transcription of Caspase Activators and Caspases
Bastet	472	Gene expression (Transcription)	R-HSA-6804757	Regulation of TP53 Degradation
Bastet	472	Gene expression (Transcription)	R-HSA-6804760	Regulation of TP53 Activity through Methylation
Bastet	472	Gene expression (Transcription)	R-HSA-6806003	Regulation of TP53 Expression and Degradation
Bastet	7170	Muscle contraction	R-HSA-390522	Striated Muscle Contraction
Bastet	8976	Signal Transduction	R-HSA-194315	Signaling by Rho GTPases
Bastet	23135	Chromatin organization	R-HSA-3247509	Chromatin modifying enzymes
Bastet	6654	Signal Transduction	R-HSA-194315	Signaling by Rho GTPases
Bastet	6654	Signaling in disease	R-HSA-5663202	Diseases of signal transduction by growth factor receptors and second messengers
Hannibal	1499	Programmed Cell Death	R-HSA-111465	Apoptotic cleavage of cellular proteins
Hannibal	1499	Signal Transduction	R-HSA-194315	Signaling by Rho GTPases
Hannibal	1499	Signal Transduction	R-HSA-201681	TCF dependent signaling in response to WNT
Hannibal	1499	Signal Transduction	R-HSA-201722	Formation of the beta-catenin:TCF transactivating complex
Hannibal	1499	Signal Transduction	R-HSA-3769402	Deactivation of the beta-catenin transactivating complex
Hannibal	1499	Signal Transduction	R-HSA-5218920	VEGFR2 mediated vascular permeability
Hannibal	1499	Signal Transduction	R-HSA-5626467	RHO GTPases activate IQGAPs
Hannibal	1499	Signaling in disease	R-HSA-5663202	Diseases of signal transduction by growth factor receptors and second messengers
Hannibal	1499	Gene expression (Transcription)	R-HSA-8853884	Transcriptional Regulation by VENTX
Hannibal	1499	Gene expression (Transcription)	R-HSA-8878159	Transcriptional regulation by RUNX3
Hannibal	7248	Autophagy	R-HSA-1632852	Macroautophagy
Hannibal	7248	Signal Transduction	R-HSA-165159	mTOR signalling
Hannibal	7248	Gene expression (Transcription)	R-HSA-3700989	Transcriptional Regulation by TP53
Hannibal	7248	Signal Transduction	R-HSA-380972	Energy dependent regulation of mTOR by LKB1-AMPK
Hannibal	7248	Gene expression (Transcription)	R-HSA-5628897	TP53 Regulates Metabolic Genes
Hannibal	7248	Vesicle-mediated transport	R-HSA-8854214	TBC/RABGAPs
Hannibal	4851	Signal Transduction	R-HSA-157118	Signaling by NOTCH
Hannibal	4851	Developmental Biology	R-HSA-186712	Regulation of beta-cell development
Hannibal	4851	Signal Transduction	R-HSA-1912408	Pre-NOTCH Transcription and Translation
Hannibal	4851	Signal Transduction	R-HSA-1912420	Pre-NOTCH Processing in Golgi
Hannibal	4851	Signal Transduction	R-HSA-1912422	Pre-NOTCH Expression and Processing
Hannibal	4851	Developmental Biology	R-HSA-210744	Regulation of gene expression in late stage (branching morphogenesis) pancreatic bud precursor cells
Hannibal	4851	Signal Transduction	R-HSA-2122947	NOTCH1 Intracellular Domain Regulates Transcription
Hannibal	4851	Gene expression (Transcription)	R-HSA-350054	Notch-HLH transcription pathway
Hannibal	4851	Signaling in disease	R-HSA-5663202	Diseases of signal transduction by growth factor receptors and second messengers
Hannibal	4851	Gene expression (Transcription)	R-HSA-8878159	Transcriptional regulation by RUNX3
Hannibal	4851	Gene expression (Transcription)	R-HSA-8941856	RUNX3 regulates NOTCH signaling
Hannibal	4851	Signal Transduction	R-HSA-9012852	Signaling by NOTCH3
Hannibal	4851	Signal Transduction	R-HSA-9013508	NOTCH3 Intracellular Domain Regulates Transcription
Hannibal	4851	Signal Transduction	R-HSA-9013694	Signaling by NOTCH4
Hannibal	4851	Signal Transduction	R-HSA-9013695	NOTCH4 Intracellular Domain Regulates Transcription
Hannibal	1387	Signal Transduction	R-HSA-157118	Signaling by NOTCH
Hannibal	1387	Developmental Biology	R-HSA-186712	Regulation of beta-cell development
Hannibal	1387	Signal Transduction	R-HSA-1912408	Pre-NOTCH Transcription and Translation
Hannibal	1387	Signal Transduction	R-HSA-1912422	Pre-NOTCH Expression and Processing
Hannibal	1387	Signal Transduction	R-HSA-201681	TCF dependent signaling in response to WNT
Hannibal	1387	Signal Transduction	R-HSA-201722	Formation of the beta-catenin:TCF transactivating complex
Hannibal	1387	Developmental Biology	R-HSA-210744	Regulation of gene expression in late stage (branching morphogenesis) pancreatic bud precursor cells
Hannibal	1387	Signal Transduction	R-HSA-2122947	NOTCH1 Intracellular Domain Regulates Transcription
Hannibal	1387	Metabolism	R-HSA-2426168	Activation of gene expression by SREBF (SREBP)
Hannibal	1387	Chromatin organization	R-HSA-3247509	Chromatin modifying enzymes
Hannibal	1387	Cellular responses to external stimuli	R-HSA-3371556	Cellular response to heat stress
Hannibal	1387	Cellular responses to external stimuli	R-HSA-3371571	HSF1-dependent transactivation
Hannibal	1387	Gene expression (Transcription)	R-HSA-350054	Notch-HLH transcription pathway
Hannibal	1387	Gene expression (Transcription)	R-HSA-3700989	Transcriptional Regulation by TP53
Hannibal	1387	Metabolism of proteins	R-HSA-3899300	SUMOylation of transcription cofactors
Hannibal	1387	Gene expression (Transcription)	R-HSA-5633008	TP53 Regulates Transcription of Cell Death Genes
Hannibal	1387	Signaling in disease	R-HSA-5663202	Diseases of signal transduction by growth factor receptors and second messengers
Hannibal	1387	Gene expression (Transcription)	R-HSA-6803204	TP53 Regulates Transcription of Genes Involved in Cytochrome C Release
Hannibal	1387	Gene expression (Transcription)	R-HSA-8864260	Transcriptional regulation by the AP-2 (TFAP2) family of transcription factors
Hannibal	1387	Gene expression (Transcription)	R-HSA-8878159	Transcriptional regulation by RUNX3
Hannibal	1387	Gene expression (Transcription)	R-HSA-8878171	Transcriptional regulation by RUNX1
Hannibal	1387	Gene expression (Transcription)	R-HSA-8941856	RUNX3 regulates NOTCH signaling
Hannibal	1387	Signal Transduction	R-HSA-9012852	Signaling by NOTCH3
Hannibal	1387	Signal Transduction	R-HSA-9013508	NOTCH3 Intracellular Domain Regulates Transcription
Hannibal	1387	Signal Transduction	R-HSA-9013694	Signaling by NOTCH4
Hannibal	1387	Signal Transduction	R-HSA-9013695	NOTCH4 Intracellular Domain Regulates Transcription
Hannibal	4853	Signal Transduction	R-HSA-157118	Signaling by NOTCH
Hannibal	4853	Signal Transduction	R-HSA-1912408	Pre-NOTCH Transcription and Translation
Hannibal	4853	Signal Transduction	R-HSA-1912420	Pre-NOTCH Processing in Golgi
Hannibal	4853	Signal Transduction	R-HSA-1912422	Pre-NOTCH Expression and Processing
Hannibal	4853	Gene expression (Transcription)	R-HSA-350054	Notch-HLH transcription pathway
Hannibal	4853	Signal Transduction	R-HSA-9013694	Signaling by NOTCH4
Hannibal	4853	Signal Transduction	R-HSA-9013695	NOTCH4 Intracellular Domain Regulates Transcription
Hannibal	4221	Signal Transduction	R-HSA-194315	Signaling by Rho GTPases
Hannibal	4221	Signal Transduction	R-HSA-201681	TCF dependent signaling in response to WNT
Hannibal	4221	Signal Transduction	R-HSA-201722	Formation of the beta-catenin:TCF transactivating complex
Hannibal	4221	Signal Transduction	R-HSA-3769402	Deactivation of the beta-catenin transactivating complex
Hannibal	4221	Signal Transduction	R-HSA-5626467	RHO GTPases activate IQGAPs
Hannibal	472	Autophagy	R-HSA-1632852	Macroautophagy
Hannibal	472	Cellular responses to external stimuli	R-HSA-3371556	Cellular response to heat stress
Hannibal	472	Gene expression (Transcription)	R-HSA-3700989	Transcriptional Regulation by TP53
Hannibal	472	Gene expression (Transcription)	R-HSA-5633008	TP53 Regulates Transcription of Cell Death Genes
Hannibal	472	Gene expression (Transcription)	R-HSA-6803204	TP53 Regulates Transcription of Genes Involved in Cytochrome C Release
Hannibal	472	Gene expression (Transcription)	R-HSA-6803207	TP53 Regulates Transcription of Caspase Activators and Caspases
Hannibal	472	Gene expression (Transcription)	R-HSA-6804757	Regulation of TP53 Degradation
Hannibal	472	Gene expression (Transcription)	R-HSA-6804760	Regulation of TP53 Activity through Methylation
Hannibal	472	Gene expression (Transcription)	R-HSA-6806003	Regulation of TP53 Expression and Degradation
Hannibal	4297	Chromatin organization	R-HSA-3247509	Chromatin modifying enzymes
Hannibal	4297	Gene expression (Transcription)	R-HSA-8878171	Transcriptional regulation by RUNX1
Hannibal	57492	Chromatin organization	R-HSA-3214858	RMTs methylate histone arginines
Hannibal	57492	Chromatin organization	R-HSA-3247509	Chromatin modifying enzymes
Hannibal	57492	Gene expression (Transcription)	R-HSA-8878171	Transcriptional regulation by RUNX1
Hannibal	57492	Gene expression (Transcription)	R-HSA-8939243	RUNX1 interacts with co-factors whose precise effect on RUNX1 targets is not known
Hannibal	196528	Chromatin organization	R-HSA-3214858	RMTs methylate histone arginines
Hannibal	196528	Chromatin organization	R-HSA-3247509	Chromatin modifying enzymes
Hannibal	196528	Gene expression (Transcription)	R-HSA-8878171	Transcriptional regulation by RUNX1
Hannibal	196528	Gene expression (Transcription)	R-HSA-8939243	RUNX1 interacts with co-factors whose precise effect on RUNX1 targets is not known
Hopi	1499	Programmed Cell Death	R-HSA-111465	Apoptotic cleavage of cellular proteins
Hopi	1499	Signal Transduction	R-HSA-194315	Signaling by Rho GTPases
Hopi	1499	Signal Transduction	R-HSA-201681	TCF dependent signaling in response to WNT
Hopi	1499	Signal Transduction	R-HSA-201722	Formation of the beta-catenin:TCF transactivating complex
Hopi	1499	Signal Transduction	R-HSA-3769402	Deactivation of the beta-catenin transactivating complex
Hopi	1499	Signal Transduction	R-HSA-5218920	VEGFR2 mediated vascular permeability
Hopi	1499	Signal Transduction	R-HSA-5626467	RHO GTPases activate IQGAPs
Hopi	1499	Signaling in disease	R-HSA-5663202	Diseases of signal transduction by growth factor receptors and second messengers
Hopi	1499	Gene expression (Transcription)	R-HSA-8853884	Transcriptional Regulation by VENTX
Hopi	1499	Gene expression (Transcription)	R-HSA-8878159	Transcriptional regulation by RUNX3
Hopi	7157	Signal Transduction	R-HSA-157118	Signaling by NOTCH
Hopi	7157	Signal Transduction	R-HSA-1912408	Pre-NOTCH Transcription and Translation
Hopi	7157	Signal Transduction	R-HSA-1912422	Pre-NOTCH Expression and Processing
Hopi	7157	Gene expression (Transcription)	R-HSA-3700989	Transcriptional Regulation by TP53
Hopi	7157	Gene expression (Transcription)	R-HSA-5628897	TP53 Regulates Metabolic Genes
Hopi	7157	Gene expression (Transcription)	R-HSA-5633008	TP53 Regulates Transcription of Cell Death Genes
Hopi	7157	Gene expression (Transcription)	R-HSA-6803204	TP53 Regulates Transcription of Genes Involved in Cytochrome C Release
Hopi	7157	Gene expression (Transcription)	R-HSA-6803207	TP53 Regulates Transcription of Caspase Activators and Caspases
Hopi	7157	Gene expression (Transcription)	R-HSA-6804757	Regulation of TP53 Degradation
Hopi	7157	Gene expression (Transcription)	R-HSA-6804760	Regulation of TP53 Activity through Methylation
Hopi	7157	Gene expression (Transcription)	R-HSA-6806003	Regulation of TP53 Expression and Degradation
Hopi	7157	Gene expression (Transcription)	R-HSA-8853884	Transcriptional Regulation by VENTX
Hopi	7157	Gene expression (Transcription)	R-HSA-8878159	Transcriptional regulation by RUNX3
Hopi	7249	Autophagy	R-HSA-1632852	Macroautophagy
Hopi	7249	Signal Transduction	R-HSA-165159	mTOR signalling
Hopi	7249	Gene expression (Transcription)	R-HSA-3700989	Transcriptional Regulation by TP53
Hopi	7249	Signal Transduction	R-HSA-380972	Energy dependent regulation of mTOR by LKB1-AMPK
Hopi	7249	Gene expression (Transcription)	R-HSA-5628897	TP53 Regulates Metabolic Genes
Hopi	7249	Signaling in disease	R-HSA-5663202	Diseases of signal transduction by growth factor receptors and second messengers
Hopi	7249	Vesicle-mediated transport	R-HSA-8854214	TBC/RABGAPs
Hopi	5339	Programmed Cell Death	R-HSA-111465	Apoptotic cleavage of cellular proteins
Hopi	4703	Muscle contraction	R-HSA-390522	Striated Muscle Contraction
Hopi	3329	Gene expression (Transcription)	R-HSA-8864260	Transcriptional regulation by the AP-2 (TFAP2) family of transcription factors
Rooney	58508	Chromatin organization	R-HSA-3247509	Chromatin modifying enzymes
Rooney	58508	Gene expression (Transcription)	R-HSA-8878171	Transcriptional regulation by RUNX1
Rooney	7157	Signal Transduction	R-HSA-157118	Signaling by NOTCH
Rooney	7157	Signal Transduction	R-HSA-1912408	Pre-NOTCH Transcription and Translation
Rooney	7157	Signal Transduction	R-HSA-1912422	Pre-NOTCH Expression and Processing
Rooney	7157	Gene expression (Transcription)	R-HSA-3700989	Transcriptional Regulation by TP53
Rooney	7157	Gene expression (Transcription)	R-HSA-5628897	TP53 Regulates Metabolic Genes
Rooney	7157	Gene expression (Transcription)	R-HSA-5633008	TP53 Regulates Transcription of Cell Death Genes
Rooney	7157	Gene expression (Transcription)	R-HSA-6803204	TP53 Regulates Transcription of Genes Involved in Cytochrome C Release
Rooney	7157	Gene expression (Transcription)	R-HSA-6803207	TP53 Regulates Transcription of Caspase Activators and Caspases
Rooney	7157	Gene expression (Transcription)	R-HSA-6804757	Regulation of TP53 Degradation
Rooney	7157	Gene expression (Transcription)	R-HSA-6804760	Regulation of TP53 Activity through Methylation
Rooney	7157	Gene expression (Transcription)	R-HSA-6806003	Regulation of TP53 Expression and Degradation
Rooney	7157	Gene expression (Transcription)	R-HSA-8853884	Transcriptional Regulation by VENTX
Rooney	7157	Gene expression (Transcription)	R-HSA-8878159	Transcriptional regulation by RUNX3
Rooney	8289	Chromatin organization	R-HSA-3214858	RMTs methylate histone arginines
Rooney	8289	Chromatin organization	R-HSA-3247509	Chromatin modifying enzymes
Rooney	8289	Gene expression (Transcription)	R-HSA-8878171	Transcriptional regulation by RUNX1
Rooney	8289	Gene expression (Transcription)	R-HSA-8939243	RUNX1 interacts with co-factors whose precise effect on RUNX1 targets is not known
Rooney	7249	Autophagy	R-HSA-1632852	Macroautophagy
Rooney	7249	Signal Transduction	R-HSA-165159	mTOR signalling
Rooney	7249	Gene expression (Transcription)	R-HSA-3700989	Transcriptional Regulation by TP53
Rooney	7249	Signal Transduction	R-HSA-380972	Energy dependent regulation of mTOR by LKB1-AMPK
Rooney	7249	Gene expression (Transcription)	R-HSA-5628897	TP53 Regulates Metabolic Genes
Rooney	7249	Signaling in disease	R-HSA-5663202	Diseases of signal transduction by growth factor receptors and second messengers
Rooney	7249	Vesicle-mediated transport	R-HSA-8854214	TBC/RABGAPs
Rooney	4297	Chromatin organization	R-HSA-3247509	Chromatin modifying enzymes
Rooney	4297	Gene expression (Transcription)	R-HSA-8878171	Transcriptional regulation by RUNX1
Rooney	79784	Signal Transduction	R-HSA-194315	Signaling by Rho GTPases
Tahpenes	4851	Signal Transduction	R-HSA-157118	Signaling by NOTCH
Tahpenes	4851	Developmental Biology	R-HSA-186712	Regulation of beta-cell development
Tahpenes	4851	Signal Transduction	R-HSA-1912408	Pre-NOTCH Transcription and Translation
Tahpenes	4851	Signal Transduction	R-HSA-1912420	Pre-NOTCH Processing in Golgi
Tahpenes	4851	Signal Transduction	R-HSA-1912422	Pre-NOTCH Expression and Processing
Tahpenes	4851	Developmental Biology	R-HSA-210744	Regulation of gene expression in late stage (branching morphogenesis) pancreatic bud precursor cells
Tahpenes	4851	Signal Transduction	R-HSA-2122947	NOTCH1 Intracellular Domain Regulates Transcription
Tahpenes	4851	Gene expression (Transcription)	R-HSA-350054	Notch-HLH transcription pathway
Tahpenes	4851	Signaling in disease	R-HSA-5663202	Diseases of signal transduction by growth factor receptors and second messengers
Tahpenes	4851	Gene expression (Transcription)	R-HSA-8878159	Transcriptional regulation by RUNX3
Tahpenes	4851	Gene expression (Transcription)	R-HSA-8941856	RUNX3 regulates NOTCH signaling
Tahpenes	4851	Signal Transduction	R-HSA-9012852	Signaling by NOTCH3
Tahpenes	4851	Signal Transduction	R-HSA-9013508	NOTCH3 Intracellular Domain Regulates Transcription
Tahpenes	4851	Signal Transduction	R-HSA-9013694	Signaling by NOTCH4
Tahpenes	4851	Signal Transduction	R-HSA-9013695	NOTCH4 Intracellular Domain Regulates Transcription
Tahpenes	1454	Signal Transduction	R-HSA-201681	TCF dependent signaling in response to WNT
Tahpenes	7690	Metabolism of proteins	R-HSA-3899300	SUMOylation of transcription cofactors
Tahpenes	3156	Metabolism	R-HSA-2426168	Activation of gene expression by SREBF (SREBP)
Tahpenes	2475	Autophagy	R-HSA-1632852	Macroautophagy
Tahpenes	2475	Signal Transduction	R-HSA-165159	mTOR signalling
Tahpenes	2475	Cellular responses to external stimuli	R-HSA-3371556	Cellular response to heat stress
Tahpenes	2475	Cellular responses to external stimuli	R-HSA-3371571	HSF1-dependent transactivation
Tahpenes	2475	Gene expression (Transcription)	R-HSA-3700989	Transcriptional Regulation by TP53
Tahpenes	2475	Signal Transduction	R-HSA-380972	Energy dependent regulation of mTOR by LKB1-AMPK
Tahpenes	2475	Signal Transduction	R-HSA-5218920	VEGFR2 mediated vascular permeability
Tahpenes	2475	Gene expression (Transcription)	R-HSA-5628897	TP53 Regulates Metabolic Genes
Tahpenes	2475	Signaling in disease	R-HSA-5663202	Diseases of signal transduction by growth factor receptors and second messengers
Tahpenes	2475	Gene expression (Transcription)	R-HSA-6804757	Regulation of TP53 Degradation
Tahpenes	2475	Gene expression (Transcription)	R-HSA-6806003	Regulation of TP53 Expression and Degradation
